# Supplementary material for: Protistan and fungal diversity in soils and freshwater lakes are substantially different
Source: Sci Rep. 2020 Nov 18;10:20025. doi: 10.1038/s41598-020-77045-7 (PMC7675990; doi:10.1038/s41598-020-77045-7)
Supplement: Supplementary file 1 — Supplementary Information. [file 41598_2020_77045_MOESM1_ESM.xlsx]

## Sheet: Table S1-3, Figure S1-S5
Name of the lake	Water Sample ID	Water Sampling	Soil Sample ID	Soil Sampling	Location	Country	CoordinatesN	CoordinatesE	Altitude	Soil Carbonate Content	Soil pH	Soil Conductivity	Water pH	Water Conductivity	Water Temp. C°
Rurtalsperre	S311RU.y	August 2012	S311RU.x	August 2018	Eifel	Germany	6.440619	50.638739	320	0	4.21	276	8.5	101	20.3
Bostalsee	S011BO.y	August 2012	S011BO.x	August 2018	Saarland	Germany	7.074703	49.562925	450	0	3.49	156	9	112	22.6
See bei Worms(Altrheinsee)	Z301WO.y	August 2012	Z301WO.x	August 2018	Frankenthal/Rheinland-Pfalz	Germany	8.369489	49.57846	84	7	6.79	588	9.7	694	22.4
See bei Bühl(Pond)	Z291BU.y	August 2012	Z291BU.x	August 2018	Bühl/Schwarzwald BW	Germany	8.093199	48.695527	129	3	6.7	450	8.4	369	23.8
Schwarzenbachtalsperre	Z293SB.y	August 2012	Z293SB.x	August 2018	Bühl/Schwarzwald BW	Germany	8.313016	48.661996	659	0	2.63	486	8	47	21.5
Schluchsee	Z282SU.y	August 2012	Z282SU.x	August 2018	BW	Germany	8.13464	47.832144	940	0	2.89	588	8.7	150	20.8
Untersee-Bodensee	Z021UB.y	August 2012	Z021UB.x	August 2018	Allensbach/BW	Germany	9.073561	47.712049	399	9	6.83	690	8.5	256	23.6
Obersee-Bodensee	Z011OB.y	August 2012	Z011OB.x	August 2018	Dingelsdorf/BW	Germany	9.178352	47.722003	400	5	6.89	228	8.6	283	23.4
Dechsendorferweiher	O302DE.y	August 2012	O302DE.x	August 2018	Erlangen/Bayern	Germany	10.958067	49.6303	284	0	2.79	225	9.6	353	22.7
Talsperre Kelbra	N253KE.y	August 2012	N253KE.x	August 2018	Kelbra/Sachsen-Anhalt	Germany	11.01694444	51.427778	165	7	6.96	438	8.9	791	23.9
Seeburger See	N272SB.y	August 2012	N272SB.x	August 2018	Seeburg/Niedersachsen	Germany	10.1664734	51.5647996	150	8	6.79	651	9.2	481	22.9
Silbersee II	S112SI.y	August 2012	S112SI.x	August 2018	Haltern/Münsterland	Germany	7.21525	51.796667	88	0	2.75	273	8.6	241	20.8
Heiliges Meer	N282HE.y	August 2012	N282HE.x	August 2018	Recke/NRW	Germany	7.632777778	52.348889	40	0	2.5	318	8	248	21.3
Steinhuder Meer	N273ST.y	August 2012	N273ST.x	August 2018	Steinhude/Niedersachsen	Germany	9.349722222	52.452222	38	0	4.75	1050	9.5	281	21.1
Arenholzer See	N122AR.y	August 2012	N122AR.x	August 2018	Neuberend/Schleswig	Germany	9.486944444	54.535833	27	0	4.1	123	8.9	316	21.1
Großer Plöner See	N123PL.y	August 2012	N123PL.x	August 2018	Plön/Schleswig	Germany	10.42027778	54.085833	34	0	3.19	525	8.9	332	23
Neukloster See	N132NE.y	August 2012	N132NE.x	August 2018	Neukloster	Germany	11.70388889	53.864167	36	0	3.23	285	8.5	464	20.2
Stassower See	N133ST.y	August 2012	N133ST.x	August 2018	Thelkow/Meckl-Vorpomm	Germany	12.59055556	54.034444	33	1	5.35	375	8.5	205	21.3
Müritz	N142MU.y	August 2012	N142MU.x	August 2018	Klink/Meckl-Vorpomm	Germany	12.62416667	53.478889	70	3	6.69	168	8.7	397	20.2
Kleßener See	N233KL.y	August 2012	N233KL.x	August 2018	Klessen/Brandenburg	Germany	12.46083333	52.731944	12	0	3.96	525	8.8	421	23.5
Großer Plessower See	N231PL.y	August 2012	N231PL.x	August 2018	Werder/Brandenburg	Germany	12.90861111	52.373056	28	0	6.23	1765	8.6	458	22.3
Zemminsee	N241ZE.y	August 2012	N241ZE.x	August 2018	Groß Köris/Brandenburg	Germany	13.64388889	52.156944	20	2	6.45	921	9.1	243	21.9
Kossateich	N242KO.y	August 2012	N242KO.x	August 2018	Raddusch/Brandenburg	Germany	14.06527778	51.83	53	0	4.82	333	7.7	689	22.4
Senftenberger See	N242SE.y	August 2012	N242SE.x	August 2018	Senftenberg/Brandenburg	Germany	14.01583333	51.5125	91	0	4.51	144	8.3	406	23.2
Vollertsee	N252VO.y	August 2012	N252VO.x	August 2018	Trebnitz/Sachsen-Anhalt	Germany	12.05277778	51.104444	181	2	6.79	180	8	1599	24.1
Eginger See	A301EG.y	August 2012	A301EG.x	August 2018	Eging a.See/Bayern	Germany	13.27135	48.719483	378	0	2.09	285	10	143	21.7
Seehamer See	A071SE.y	August 2012	A071SE.x	August 2018	Seeham. Rosenheim	Germany	11.858833	47.841817	649	0	3.16	422	8.4	359	18.4
Tegernsee	A241TE.y	August 2012	A241TE.x	August 2018	Gmund/Bayern	Germany	11.717767	47.736	742	0	5.44	375	8.4	302	20.4
Kochelsee	A171KO.y	August 2012	A171KO.x	August 2018	Kochel a.See	Germany	11.356917	47.6424	587	0	6.44	336	8.4	313	19.1
Walchensee	A172WA.y	August 2012	A172WA.x	August 2018	Einsiedl/Bayern	Germany	11.304667	47.567933	799	0	3.43	831	8.5	275	21.6
Table S1: Additonal sampling information
The soil pH-value was measured according to DIN ISO 10390 with downscaled quantity (1g soil : 2.5ml double distilled water). Soil Conductivity was measured according to DIN ISO 11265 with downscaled quantity (2.5g soil : 12.5ml double distilled water). Soil Carbonate content was measured semi-qualitative with 10% HCl and estimated as accurately as possible (Benzler et al. 1982). Water pH. Conduct…
Benzler J.H.. Finnkern. H.. Müller. W.. Roeschmann. G.. Will. K.H.. Wittmann. O. : Bodenkundliche Kartieranleitung 3. Verbesserte und erweiterte Auflage Hannover 1982
Identity %	Low abundant taxa with similar importance
100	Eukaryota	Rhizaria	Cercozoa	unclassified Cercozoa	Gymnophrys	Gymnophrys sp. ATCC 50923
99.007	Eukaryota	Opisthokonta	Fungi	Dikarya	Basidiomycota	Agaricomycotina	Tremellomycetes	Tremellales	Bulleribasidiaceae	Hannaella	Hannaella coprosmae
100	Eukaryota	Opisthokonta	Fungi	Dikarya	Basidiomycota	Agaricomycotina	Tremellomycetes	Tremellales	Bulleribasidiaceae	Bulleribasidium	Bulleribasidium oberjochense
99.702	Eukaryota	Opisthokonta	Fungi	Dikarya	Ascomycota	saccharomyceta	Saccharomycotina	Saccharomycetes	Saccharomycetales	Lipomycetaceae	Lipomyces	Lipomyces anomalus
97.452	Eukaryota	Rhizaria	Cercozoa	Cercomonadida	Cercomonadidae	Cercomonas	Cercomonas celer
99.679	Eukaryota	Opisthokonta	Fungi	Dikarya	Basidiomycota	Agaricomycotina	Agaricomycetes	Agaricomycetes incertae sedis	Corticiales	Corticiaceae	Hyphodontia	Hyphodontia pallidula
100	Eukaryota	Viridiplantae	Chlorophyta	Trebouxiophyceae	Chlorellales	Chlorellaceae	Chloroidium	Chloroidium ellipsoideum
98.726	Eukaryota	Rhizaria	Cercozoa	Cercomonadida	Cercomonadidae	Cercomonas	Cercomonas rotunda
100	Eukaryota	Alveolata	Apicomplexa	Conoidasida	Gregarinasina	Eugregarinorida	Monocystidae	Monocystis	unclassified Monocystis	Monocystis sp. R1_02
99.31	Eukaryota	Alveolata	Ciliophora	Intramacronucleata	Colpodea	Bryometopida	Kreyellidae	Microdiaphanosoma	Microdiaphanosoma arcuatum
97.674	Eukaryota	Stramenopiles	Diatomeae	Bacillariophyceae	Bacillariophycidae	Naviculales	Stauroneidaceae	Craticula	Craticula accomoda
100	Eukaryota	Opisthokonta	Fungi	Dikarya	Ascomycota	saccharomyceta	Pezizomycotina	leotiomyceta	Eurotiomycetes	Eurotiomycetidae	Eurotiales	Aspergillaceae	Thysanophora	Thysanophora penicillioides
98.575	Eukaryota	Opisthokonta	Fungi	Dikarya	Ascomycota	saccharomyceta	Pezizomycotina	leotiomyceta	dothideomyceta	Dothideomycetes	Pleosporomycetidae	Pleosporales	Pleosporineae	Pleosporaceae	Alternaria	Alternaria alternata group	Alternaria alternata
97.872	Eukaryota	Opisthokonta	Fungi	Dikarya	Ascomycota	saccharomyceta	Pezizomycotina	leotiomyceta	dothideomyceta	Dothideomycetes	Pleosporomycetidae	Pleosporales	Pleosporineae	Didymellaceae	Epicoccum	Epicoccum sp. 43-13-1
100	Eukaryota	Opisthokonta	Fungi	Dikarya	Basidiomycota	Pucciniomycotina	Pucciniomycetes	Pucciniales	Pucciniaceae	Puccinia	Puccinia coronata	Puccinia coronata var. avenae	Puccinia coronata var. avenae f. sp. avenae
98.802	Eukaryota	Alveolata	Ciliophora	Intramacronucleata	Litostomatea	Haptoria	Haptorida	Dileptida	Dileptidae	Dileptus	Dileptus costaricanus
98.958	Eukaryota	Viridiplantae	Chlorophyta	Chlorophyceae	Chlamydomonadales	Chlamydomonadales incertae sedis	Tetracystis	Tetracystis vinatzeri
98.413	Eukaryota	Opisthokonta	Fungi	Dikarya	Ascomycota	saccharomyceta	Pezizomycotina	leotiomyceta	dothideomyceta	Dothideomycetes	Dothideomycetidae	Capnodiales	Teratosphaeriaceae	Austroafricana	Austroafricana parva
99.67	Eukaryota	Opisthokonta	Fungi	Dikarya	Basidiomycota	Agaricomycotina	Agaricomycetes	Agaricomycetidae	Agaricales	Psathyrellaceae	Coprinopsis	Coprinopsis cinerea
98.925	Eukaryota	Stramenopiles	Peronosporomycetes	Peronosporales	Phytophthora	Phytophthora plurivora
100	Eukaryota	Opisthokonta	Fungi	Dikarya	Basidiomycota	Agaricomycotina	Tremellomycetes	Tremellales	Trimorphomycetaceae	Saitozyma	Saitozyma flava
99.595	Eukaryota	Alveolata	Dinophyceae	Peridiniales	Peridiniopsidaceae	Peridiniopsis	Peridiniopsis polonicum
99.385	Eukaryota	Opisthokonta	Fungi	Dikarya	Ascomycota	unclassified Ascomycota	Ascomycota sp. LM221
97.97	Eukaryota	Viridiplantae	Chlorophyta	Trebouxiophyceae	Microthamniales	Symbiochloris	Symbiochloris symbiontica
100	Eukaryota	Stramenopiles	Diatomeae	Bacillariophyceae	Bacillariophycidae	Naviculales	Naviculaceae	Fistulifera	Fistulifera pelliculosa
98.78	Eukaryota	Viridiplantae	Chlorophyta	Chlorophyceae	Sphaeropleales	Scenedesmaceae	Desmodesmus	Desmodesmus insignis
97.638	Eukaryota	Alveolata	Ciliophora	Intramacronucleata	Litostomatea	Haptoria	Haptorida	Lacrymariidae	Lacrymaria	Lacrymaria marina
97.708	Eukaryota	Opisthokonta	Fungi	Dikarya	Ascomycota	Ascomycota incertae sedis	Tetracladium	Tetracladium maxilliforme
100	Eukaryota	Opisthokonta	Fungi	Dikarya	Basidiomycota	Pucciniomycotina	Microbotryomycetes	Sporidiobolales	Sporidiobolaceae	Rhodotorula	Rhodotorula babjevae
100	Eukaryota	Stramenopiles	Chrysophyceae	unclassified Chrysophyceae	Spumella-like flagellate JB	Spumella-like flagellate JBAF33
99.392	Eukaryota	Opisthokonta	Fungi	Dikarya	Ascomycota	saccharomyceta	Pezizomycotina	leotiomyceta	dothideomyceta	Dothideomycetes	Pleosporomycetidae	Pleosporales	Pleosporineae	Didymellaceae	Epicoccum	Epicoccum sp. 43-13-1
98.88	Eukaryota	Opisthokonta	Fungi	Dikarya	Ascomycota	saccharomyceta	Pezizomycotina	leotiomyceta	sordariomyceta	Leotiomycetes	Erysiphales	Erysiphaceae	Podosphaera	Podosphaera fusca
99.624	Eukaryota	Opisthokonta	Fungi	Dikarya	Ascomycota	unclassified Ascomycota	Ascomycota sp. D7
99.723	Eukaryota	Opisthokonta	Fungi	Dikarya	Ascomycota	saccharomyceta	Pezizomycotina	leotiomyceta	dothideomyceta	Dothideomycetes	Dothideomycetes incertae sedis	Botryosphaeriales	Botryosphaeriaceae	Diplodia	Diplodia seriata
97.638	Eukaryota	Alveolata	Ciliophora	Intramacronucleata	Litostomatea	Haptoria	Haptorida	Lacrymariidae	Phialina	Phialina salinarum
98.795	Eukaryota	Stramenopiles	Chrysophyceae	Chromulinales	Dinobryaceae	Poteriospumella	Poteriospumella sp.
98.466	Eukaryota	Opisthokonta	Fungi	Dikarya	Ascomycota	saccharomyceta	Pezizomycotina	leotiomyceta	dothideomyceta	Dothideomycetes	Dothideomycetidae	Capnodiales	Mycosphaerellaceae	Xenoramularia	Xenoramularia neerlandica
99.225	Eukaryota	Alveolata	Ciliophora	Intramacronucleata	Litostomatea	Haptoria	Haptorida	Acropisthiidae	Fuscheria	Fuscheria sp. VBOEF-2011
97.554	Eukaryota	Opisthokonta	Fungi	Dikarya	Ascomycota	saccharomyceta	Pezizomycotina	leotiomyceta	dothideomyceta	Dothideomycetes	Pleosporomycetidae	Pleosporales	Pleosporineae	Pleosporaceae	unclassified Pleosporaceae	Pleosporaceae sp. LM282
99.528	Eukaryota	Viridiplantae	Chlorophyta	Chlorophyceae	Sphaeropleales	Scenedesmaceae	Coelastrum	Coelastrum microporum
99.048	Eukaryota	Opisthokonta	Fungi	Dikarya	Ascomycota	unclassified Ascomycota	Ascomycota sp. 20302
99.731	Eukaryota	Opisthokonta	Fungi	Dikarya	Ascomycota	saccharomyceta	Pezizomycotina	leotiomyceta	dothideomyceta	Dothideomycetes	Pleosporomycetidae	Pleosporales	Pleosporineae	Pleosporineae incertae sedis	Camarosporium	Camarosporium brabeji
98.394	Eukaryota	Opisthokonta	Fungi	Dikarya	Ascomycota	saccharomyceta	Pezizomycotina	leotiomyceta	dothideomyceta	Dothideomycetes	Pleosporomycetidae	Pleosporales	unclassified Pleosporales	Pleosporales sp.
100	Eukaryota	Opisthokonta	Fungi	Dikarya	Ascomycota	saccharomyceta	Pezizomycotina	leotiomyceta	Eurotiomycetes	Eurotiomycetidae	Eurotiales	Aspergillaceae	Aspergillus	Aspergillus amstelodami
Table S2
Table S2.: Low abundant and equally important shared OTUs in soil and freshwater lakes. Defined as distributed in a 25% to 75% ratio and represents less than 0.00005% according to Figure 2C. Only OTUs with a sequence similarity greater than 97% (NCBI BLASTn) are shown. Uncultured and environmental OTUs are discarded.
Identity %	High abundant taxa with similar importance
100	Eukaryota	Opisthokonta	Fungi	Dikarya	Ascomycota	saccharomyceta	Pezizomycotina	leotiomyceta	dothideomyceta	Dothideomycetes	Dothideomycetidae	Capnodiales	Cladosporiaceae	Cladosporium	Cladosporium cladosporioides
100	Eukaryota	Opisthokonta	Fungi	Dikarya	Ascomycota	saccharomyceta	Pezizomycotina	leotiomyceta	dothideomyceta	Dothideomycetes	Pleosporomycetidae	Pleosporales	Pleosporineae	Didymellaceae	Boeremia	Boeremia exigua	Boeremia exigua var. Exigua
100	Eukaryota	Opisthokonta	Fungi	Dikarya	Ascomycota	saccharomyceta	Pezizomycotina	leotiomyceta	dothideomyceta	Dothideomycetes	Pleosporomycetidae	Pleosporales	Pleosporineae	Pleosporaceae	Bipolaris	Bipolaris multiformis
97.765	Eukaryota	Opisthokonta	Fungi	Dikarya	Ascomycota	saccharomyceta	Pezizomycotina	leotiomyceta	sordariomyceta	Leotiomycetes	Helotiales	Helotiaceae	Articulospora	Articulospora proliferata
100	Eukaryota	Opisthokonta	Fungi	Dikarya	Basidiomycota	Agaricomycotina	Agaricomycetes	Agaricomycetes incertae sedis	Russulales	Bondarzewiaceae	Heterobasidion	Heterobasidion annosum species complex	Heterobasidion annosum
100	Eukaryota	Opisthokonta	Fungi	Dikarya	Basidiomycota	Agaricomycotina	Tremellomycetes	Tremellales	unclassified Tremellales	Tremellales sp. DU26
99.685	Eukaryota	Opisthokonta	Fungi	Dikarya	Basidiomycota	Ustilaginomycotina	Ustilaginomycetes	Ustilaginales	Ustilaginaceae	Ustilago	Ustilago striiformis
100	Eukaryota	Stramenopiles	Diatomeae	Bacillariophyceae	Bacillariophycidae	Cymbellales	Gomphonemataceae	Gomphonema	Gomphonema parvulum
97.493	Eukaryota	Stramenopiles	Peronosporomycetes	Pythiales	Pythiaceae	Pythium	Pythium capillosum
100	Eukaryota	Stramenopiles	Synurophyceae	Ochromonadales	Ochromonadaceae	Poterioochromonas	Poterioochromonas malhamensis
Table S3
Table S3.: High abundant and equally important shared OTUs in soil and freshwater lakes. Defined as distributed in a 25% to 75% ratio and represents more than 0.00005% according to Figure 2C. Only OTUs with a sequence similarity greater than 97% (NCBI BLASTn) are shown. Uncultured and environmental OTUs are discarded.
Figure S. 1: Figure of the study area with each sampling site based on the coordinates from table S1. Map was created with ESRI ArcGIS Pro 2.6 and its topographic base maps (GDI-TH, Esri, HERE, Garmin, FAO, NOAA, USGS; ESRI, USGS) https://www.arcgis.com/home/item.html?id=eaee8760ed754019a964a6d785613a50.
Figure S. 2: True diversities based on the Shannon-Index. Left fresh water. right soil. The gray boxplot represents the complete dataset. the greyish boxplot represents a subset without Fungi and the white boxplot represents a subset including only Fungi. Identical colored asterisks mark significant differences (p<0.05).
Figure S. 3: Aitchison-Distance-dissimilarity-decay-relationship of soil and freshwater sites. Each dot represents the Aitchison-dissimilarity between two sites of the same habitat-type (blueish fresh water. brownish soil). Best fit lines are given in respective colors.
Figure S. 4: Relative total taxonomic composition of the overlap sorted according to the average share that the shared OTUs make up in the overall soil or freshwater community.
Fig. S. 5: Pairwise Pielou`s evenness index of soil (red) fresh water (blue) based on the raw OTU table. Complete dataset (right). dataset without Fungi (middle). dataset including only Fungi (left).

## Sheet: Table S4 Shared OTUs
Identity %	Shared OTUs between soil and freshwater habitats
99.333	Eukaryota	Katablepharidaceae	Katablepharidaceae	environmental samples	uncultured Katablepharidaceae
99.736	Eukaryota	Opisthokonta	Fungi	Dikarya	Ascomycota	saccharomyceta	Pezizomycotina	leotiomyceta	Eurotiomycetes	Chaetothyriomycetidae	Chaetothyriales	Herpotrichiellaceae	environmental samples	uncultured Herpotrichiellaceae
98.209	Eukaryota	Opisthokonta	Fungi	Dikarya	Ascomycota	Taphrinomycotina	Taphrinomycetes	Taphrinales	environmental samples	uncultured Taphrinaceae
100	Eukaryota	Stramenopiles	Peronosporomycetes	Peronosporales	Phytophthora	Phytophthora hydropathica
90.379	Eukaryota	Opisthokonta	Fungi	Dikarya	Ascomycota	saccharomyceta	Pezizomycotina	leotiomyceta	sordariomyceta	Sordariomycetes	Hypocreomycetidae	Microascales	Microascaceae	Petriella	Petriella sp. P3
87.73	Eukaryota	Opisthokonta	Fungi	environmental samples	uncultured fungus
99.363	Eukaryota	Opisthokonta	Fungi	environmental samples	uncultured fungus
99.351	Eukaryota	Viridiplantae	Chlorophyta	Chlorophyceae	Sphaeropleales	Scenedesmaceae	Scenedesmus	Scenedesmus sp. HH 10205
98.367	Eukaryota	Opisthokonta	Fungi	environmental samples	uncultured fungus
96.599	Eukaryota	Alveolata	Ciliophora	Intramacronucleata	Oligohymenophorea	Scuticociliatia	Philasterida	Philasteridae	Miamiensis	Miamiensis avidus
100	Eukaryota	Opisthokonta	Fungi	Dikarya	Ascomycota	saccharomyceta	Pezizomycotina	leotiomyceta	Eurotiomycetes	Eurotiomycetidae	Eurotiales	Aspergillaceae	Penicillium	Penicillium bialowiezense
97.647	Eukaryota	environmental samples	uncultured eukaryote
100	Eukaryota	Opisthokonta	Fungi	Dikarya	Ascomycota	saccharomyceta	Pezizomycotina	leotiomyceta	dothideomyceta	Dothideomycetes	Pleosporomycetidae	Pleosporales	Pleosporineae	Didymellaceae	Phoma	Phoma herbarum
99.611	Eukaryota	Opisthokonta	Fungi	Dikarya	Ascomycota	environmental samples	uncultured Ascomycota
96.341	Eukaryota	Viridiplantae	Chlorophyta	Trebouxiophyceae	environmental samples	uncultured Trebouxiophyceae
95.299	Eukaryota	Alveolata	Ciliophora	Intramacronucleata	Colpodea	Colpodida	Colpodidae	Colpoda	Colpoda cucullus
86.624	Eukaryota	Alveolata	Dinophyceae	Peridiniales	Heterocapsaceae	environmental samples	uncultured Heterocapsa
95.652	Eukaryota	Rhizaria	Cercozoa	Cercomonadida	environmental samples	Cercomonadida environmental sample
99.194	Eukaryota	Opisthokonta	Fungi	Dikarya	Ascomycota	saccharomyceta	Pezizomycotina	leotiomyceta	sordariomyceta	Leotiomycetes	Helotiales	Helotiales incertae sedis	Chalara	Chalara hyalina
85.994	Eukaryota	Opisthokonta	Fungi	Dikarya	Ascomycota	saccharomyceta	Pezizomycotina	leotiomyceta	sordariomyceta	Leotiomycetes	Helotiales	Helotiaceae	Claussenomyces	Claussenomyces sp. HB9300b
93.956	Eukaryota	Viridiplantae	Chlorophyta	Chlorophyceae	Chlorophyceae incertae sedis	Pleurastrum	Pleurastrum sp. CCCryo 205-05
98.837	Eukaryota	Viridiplantae	Chlorophyta	Chlorophyceae	Sphaeropleales	Scenedesmaceae	Desmodesmus	unclassified Desmodesmus	Desmodesmus sp. GM4i
85.276	Eukaryota	Rhizaria	Cercozoa	Imbricatea	Plasmodiophorida	Plasmodiophoridae	Ligniera	Ligniera sp. F69
93.976	Eukaryota	Stramenopiles	Chrysophyceae	Chromulinales	Chromulinaceae	Pedospumella	Pedospumella encystans
92.647	Eukaryota	Alveolata	Apicomplexa	Conoidasida	Coccidia	Eucoccidiorida	Eimeriorina	Eimeriidae	environmental samples	uncultured Eimeriidae
92.089	Eukaryota	Alveolata	Ciliophora	Intramacronucleata	Spirotrichea	Stichotrichia	Sporadotrichida	Oxytrichidae	environmental samples	uncultured Oxytrichidae
98.476	Eukaryota	Opisthokonta	Fungi	Dikarya	Ascomycota	saccharomyceta	Pezizomycotina	leotiomyceta	sordariomyceta	Sordariomycetes	Hypocreomycetidae	Hypocreales	Cordycipitaceae	Isaria	Isaria fumosorosea
100	Eukaryota	Opisthokonta	Fungi	Dikarya	Basidiomycota	Agaricomycotina	Agaricomycetes	Agaricomycetes incertae sedis	Polyporales	unclassified Polyporales	Polyporales sp. 1 SR-2012
100	Eukaryota	Opisthokonta	Fungi	Dikarya	Ascomycota	saccharomyceta	Pezizomycotina	leotiomyceta	dothideomyceta	Dothideomycetes	Pleosporomycetidae	Pleosporales	Pleosporineae	Pleosporaceae	Bipolaris	Bipolaris multiformis
96.97	Eukaryota	Heterolobosea	Schizopyrenida	Vahlkampfiidae	Tetramitus	Tetramitus dokdoensis
99.553	Eukaryota	Opisthokonta	Fungi	Dikarya	Basidiomycota	environmental samples	uncultured Basidiomycota
95.425	Eukaryota	Stramenopiles	Hyphochytriomycetes	Hyphochytriaceae	Hyphochytrium	Hyphochytrium catenoides
100	Eukaryota	Rhizaria	Cercozoa	unclassified Cercozoa	Gymnophrys	Gymnophrys sp. ATCC 50923
100	Eukaryota	Alveolata	Ciliophora	environmental samples	uncultured ciliate
86.943	Eukaryota	Opisthokonta	Fungi	environmental samples	uncultured fungus
98.171	Eukaryota	Opisthokonta	Fungi	Dikarya	Ascomycota	saccharomyceta	Pezizomycotina	leotiomyceta	sordariomyceta	Sordariomycetes	Sordariomycetidae	Magnaporthales	Magnaporthaceae	Gaeumannomyces	Gaeumannomyces tritici
100	Eukaryota	Opisthokonta	Fungi	environmental samples	uncultured fungus
95.238	Eukaryota	Opisthokonta	Fungi	Dikarya	Basidiomycota	environmental samples	uncultured Basidiomycota
99.554	Eukaryota	Opisthokonta	Fungi	environmental samples	uncultured fungus
90.476	Eukaryota	Opisthokonta	Fungi	Dikarya	Ascomycota	environmental samples	uncultured Ascomycota
95.541	Eukaryota	Stramenopiles	Chrysophyceae	Chromulinales	Dinobryaceae	Poteriospumella	Poteriospumella sp.
97.319	Eukaryota	Stramenopiles	Peronosporomycetes	Pythiales	Pythiaceae	Pythium	Pythium monospermum
100	Eukaryota	Stramenopiles	Diatomeae	Bacillariophyceae	Bacillariophycidae	Cymbellales	Gomphonemataceae	Gomphonema	Gomphonema parvulum
99.66	Eukaryota	Opisthokonta	Fungi	Dikarya	Ascomycota	saccharomyceta	Pezizomycotina	leotiomyceta	sordariomyceta	Sordariomycetes	Xylariomycetidae	Xylariales	Microdochiaceae	Microdochium	Microdochium bolleyi
95.238	Eukaryota	Viridiplantae	Chlorophyta	prasinophytes	Mamiellophyceae	Mamiellales	Bathycoccaceae	Ostreococcus	Ostreococcus sp. BCC7000
98.714	Eukaryota	Opisthokonta	Fungi	Dikarya	Basidiomycota	Agaricomycotina	Tremellomycetes	Cystofilobasidiales	Cystofilobasidiaceae	Cystofilobasidium	Cystofilobasidium infirmominiatum
97.05	Eukaryota	Opisthokonta	Fungi	Mucoromycota	Mortierellomycotina	Mortierellales	Mortierellaceae	Mortierella	Mortierella hyalina
89.439	Eukaryota	Opisthokonta	Fungi	Dikarya	Basidiomycota	Agaricomycotina	Tremellomycetes	Tremellales	unclassified Tremellales	Tremellales sp. LM490
90.446	Eukaryota	Opisthokonta	Fungi	environmental samples	uncultured fungus
95.765	Eukaryota	Alveolata	Ciliophora	Intramacronucleata	Spirotrichea	Stichotrichia	Stichotrichida	environmental samples	uncultured stichotrichid
100	Eukaryota	Opisthokonta	Fungi	Fungi incertae sedis	Olpidiaceae	Olpidium	Olpidium brassicae
88.701	Eukaryota	Opisthokonta	Fungi	Dikarya	Ascomycota	saccharomyceta	Pezizomycotina	leotiomyceta	dothideomyceta	Dothideomycetes	Dothideomycetidae	environmental samples	uncultured Dothideomycetidae
91.954	Eukaryota	Opisthokonta	Fungi	Dikarya	Basidiomycota	environmental samples	uncultured Basidiomycota
89.655	Eukaryota	Opisthokonta	Fungi	Dikarya	Ascomycota	saccharomyceta	Pezizomycotina	leotiomyceta	sordariomyceta	Sordariomycetes	Hypocreomycetidae	Hypocreales	unclassified Hypocreales	Hypocreales sp. GMG_PPb3
96.845	Eukaryota	Viridiplantae	Chlorophyta	Chlorophyceae	Chlamydomonadales	Chlamydomonadaceae	Chlamydomonas	Chlamydomonas bacca
100	Eukaryota	Opisthokonta	Fungi	Dikarya	Basidiomycota	Agaricomycotina	Agaricomycetes	Agaricomycetes incertae sedis	Russulales	Russulaceae	environmental samples	uncultured Russula
95.616	Eukaryota	Opisthokonta	Fungi	Dikarya	Ascomycota	saccharomyceta	Pezizomycotina	leotiomyceta	sordariomyceta	Sordariomycetes	Sordariomycetidae	Diaporthales	Diaporthaceae	Diaporthe	Diaporthe miriciae
100	Eukaryota	Alveolata	Ciliophora	Intramacronucleata	Spirotrichea	Stichotrichia	Urostylida	Urostylidae	Urostyla	Urostyla grandis
100	Eukaryota	Stramenopiles	Peronosporomycetes	Saprolegniales	Saprolegniaceae	Brevilegnia	Brevilegnia minutandra
91.541	Eukaryota	Opisthokonta	Fungi	Dikarya	Ascomycota	saccharomyceta	Pezizomycotina	leotiomyceta	dothideomyceta	Dothideomycetes	Dothideomycetidae	Capnodiales	Mycosphaerellaceae	Staninwardia	Staninwardia suttonii
99.51	Eukaryota	Opisthokonta	Fungi	Dikarya	Ascomycota	saccharomyceta	Pezizomycotina	leotiomyceta	sordariomyceta	Sordariomycetes	Sordariomycetidae	Sordariales	Lasiosphaeriaceae	environmental samples	uncultured Lasiosphaeriaceae
97.143	Eukaryota	environmental samples	uncultured eukaryote
100	Eukaryota	Opisthokonta	Fungi	Dikarya	Ascomycota	saccharomyceta	Pezizomycotina	leotiomyceta	dothideomyceta	Dothideomycetes	Dothideomycetidae	Capnodiales	Cladosporiaceae	Cladosporium	Cladosporium cladosporioides
94.318	Eukaryota	Opisthokonta	Fungi	Dikarya	Basidiomycota	Agaricomycotina	Agaricomycetes	Agaricomycetes incertae sedis	Thelephorales	Thelephoraceae	environmental samples	uncultured Tomentella
91.843	Eukaryota	Opisthokonta	Fungi	Dikarya	Ascomycota	environmental samples	uncultured Ascomycota
100	Eukaryota	Stramenopiles	Peronosporomycetes	Saprolegniales	Saprolegniaceae	Pythiopsis	Pythiopsis intermedia
97.129	Eukaryota	Opisthokonta	Fungi	environmental samples	uncultured fungus
98.697	Eukaryota	Alveolata	Ciliophora	Intramacronucleata	Spirotrichea	Stichotrichia	Sporadotrichida	Oxytrichidae	Hemiurosomoida	Hemiurosomoida longa
99.007	Eukaryota	Opisthokonta	Fungi	Dikarya	Basidiomycota	Agaricomycotina	Tremellomycetes	Tremellales	Bulleribasidiaceae	Hannaella	Hannaella coprosmae
96.403	Eukaryota	Alveolata	Ciliophora	Intramacronucleata	Oligohymenophorea	Peritrichia	Sessilida	Vorticellidae	Vorticella	Vorticella sp. 4 PS-2013
98.204	Eukaryota	Opisthokonta	Fungi	Dikarya	Ascomycota	environmental samples	uncultured Ascomycota
97.403	Eukaryota	Opisthokonta	Fungi	Dikarya	Ascomycota	saccharomyceta	Pezizomycotina	leotiomyceta	dothideomyceta	Dothideomycetes	Pleosporomycetidae	Pleosporales	Massarineae	Trematosphaeriaceae	Trematosphaeria	Trematosphaeria sp. HR-2-1
93.75	Eukaryota	Opisthokonta	Fungi	environmental samples	uncultured fungus
96.354	Eukaryota	Stramenopiles	Diatomeae	Bacillariophyceae	Bacillariophycidae	Naviculales	Sellaphoraceae	Sellaphora	Sellaphora laevissima
86.687	Eukaryota	Opisthokonta	Fungi	Dikarya	Basidiomycota	Agaricomycotina	Agaricomycetes	Phallomycetidae	Phallales	Phallaceae	Phallus	Phallus hadriani
99.085	Eukaryota	Opisthokonta	Fungi	Dikarya	Ascomycota	saccharomyceta	Pezizomycotina	leotiomyceta	sordariomyceta	Sordariomycetes	Hypocreomycetidae	Glomerellales	Plectosphaerellaceae	Plectosphaerella	Plectosphaerella sp. sedF4
87.975	Eukaryota	Cryptophyceae	Pyrenomonadales	Chroomonadaceae	Chroomonas	Chroomonas sp. M1312
95.055	Eukaryota	Stramenopiles	Peronosporomycetes	Peronosporales	Phytopythium	Phytopythium mirpurense
85.89	Eukaryota	Opisthokonta	Fungi	Mucoromycota	Mortierellomycotina	Mortierellales	Mortierellaceae	Mortierella	Mortierella sp. 1 ZHNL-2013
100	Eukaryota	Opisthokonta	Fungi	Dikarya	Basidiomycota	Agaricomycotina	Tremellomycetes	Tremellales	Bulleribasidiaceae	Bulleribasidium	Bulleribasidium oberjochense
90.576	Eukaryota	Rhizaria	Cercozoa	Cercomonadida	Cercomonadidae	Paracercomonas	unclassified Paracercomonas	Paracercomonas sp. DB-1602-30
99.359	Eukaryota	Opisthokonta	Fungi	Chytridiomycetes	Chytridiomycetes	Rhizophydiales	Rhizophydiaceae	Rhizophydium	Rhizophydium sp. JEL317
94.388	Eukaryota	Viridiplantae	Chlorophyta	Chlorophyceae	Chlamydomonadales	Chlamydomonadaceae	Chloromonas	Chloromonas fonticola
98.013	Eukaryota	Opisthokonta	Choanoflagellata	Craspedida	Salpingoecidae	Salpingoeca	Salpingoeca helianthica
92.222	Eukaryota	Alveolata	Ciliophora	Intramacronucleata	Oligohymenophorea	Peritrichia	Sessilida	Vorticellidae	Vorticella	Vorticella convallaria
98.551	Eukaryota	Opisthokonta	Fungi	Dikarya	Ascomycota	saccharomyceta	Pezizomycotina	leotiomyceta	dothideomyceta	Dothideomycetes	Dothideomycetes incertae sedis	Venturiales	Venturiaceae	environmental samples	uncultured Venturia
93.464	Eukaryota	Viridiplantae	Chlorophyta	Trebouxiophyceae	Chlorellales	Chlorellaceae	Chloroidium	Chloroidium angustoellipsoideum
94.313	Eukaryota	environmental samples	uncultured eukaryote
100	Eukaryota	Opisthokonta	Fungi	Dikarya	Basidiomycota	Agaricomycotina	Tremellomycetes	environmental samples	uncultured Cryptococcus
92	Eukaryota	Alveolata	Ciliophora	Intramacronucleata	Oligohymenophorea	Scuticociliatia	Philasterida	Pseudocohnilembidae	Pseudocohnilembus	Pseudocohnilembus persalinus
100	Eukaryota	Opisthokonta	Fungi	Dikarya	Ascomycota	saccharomyceta	Pezizomycotina	leotiomyceta	dothideomyceta	Dothideomycetes	Pleosporomycetidae	Pleosporales	Pleosporineae	Didymellaceae	Boeremia	Boeremia exigua	Boeremia exigua var. exigua
92.384	Eukaryota	Opisthokonta	Fungi	environmental samples	uncultured fungus
95.57	Eukaryota	Rhizaria	Cercozoa	Cercomonadida	Cercomonadidae	Cercomonas	Cercomonas radiata
99.574	Eukaryota	Opisthokonta	Fungi	Dikarya	Ascomycota	saccharomyceta	Pezizomycotina	leotiomyceta	sordariomyceta	Sordariomycetes	Sordariomycetidae	Sordariales	Lasiosphaeriaceae	Cercophora	Cercophora sp. TMS-2011
99.702	Eukaryota	Opisthokonta	Fungi	Dikarya	Ascomycota	saccharomyceta	Saccharomycotina	Saccharomycetes	Saccharomycetales	Lipomycetaceae	Lipomyces	Lipomyces anomalus
97.452	Eukaryota	Rhizaria	Cercozoa	Cercomonadida	Cercomonadidae	Cercomonas	Cercomonas celer
97.72	Eukaryota	Stramenopiles	Diatomeae	environmental samples	uncultured freshwater diatom
89.796	Eukaryota	Alveolata	Apicomplexa	Conoidasida	Coccidia	Eucoccidiorida	Eimeriorina	Sarcocystidae	Sarcocystis	Sarcocystis bovini
99.679	Eukaryota	Opisthokonta	Fungi	Dikarya	Basidiomycota	Agaricomycotina	Agaricomycetes	Agaricomycetes incertae sedis	Corticiales	Corticiaceae	Hyphodontia	Hyphodontia pallidula
87.898	Eukaryota	Alveolata	Dinophyceae	Peridiniales	Heterocapsaceae	environmental samples	uncultured Heterocapsa
98.966	Eukaryota	Opisthokonta	Fungi	Dikarya	Ascomycota	saccharomyceta	Pezizomycotina	leotiomyceta	Lecanoromycetes	environmental samples	uncultured Lecanoromycetidae
96.689	Eukaryota	Viridiplantae	Chlorophyta	Trebouxiophyceae	Microthamniales	Trebouxia	environmental samples	uncultured Trebouxia photobiont
100	Eukaryota	Opisthokonta	Fungi	Dikarya	Ascomycota	saccharomyceta	Pezizomycotina	leotiomyceta	dothideomyceta	Dothideomycetes	Pleosporomycetidae	Pleosporales	Pleosporales incertae sedis	Monodictys	Monodictys arctica
100	Eukaryota	Viridiplantae	Chlorophyta	Trebouxiophyceae	Chlorellales	Chlorellaceae	Chloroidium	Chloroidium ellipsoideum
99.693	Eukaryota	Opisthokonta	Fungi	Dikarya	Ascomycota	environmental samples	uncultured Ascomycota
91.791	Eukaryota	Viridiplantae	Chlorophyta	Chlorophyceae	Chlamydomonadales	Chlamydomonadaceae	Chlamydomonas	unclassified Chlamydomonas	Chlamydomonas sp. HH 10204
89.068	Eukaryota	Rhizaria	Cercozoa	Imbricatea	Plasmodiophorida	Plasmodiophoridae	Woronina	Woronina pythii
94.663	Eukaryota	Stramenopiles	Peronosporomycetes	Pythiales	Pythiaceae	Pythium	Pythium kashmirense
93.711	Eukaryota	Stramenopiles	Peronosporomycetes	Pythiales	Pythiogetonaceae	Pythiogeton	Pythiogeton zizaniae
100	Eukaryota	Opisthokonta	Fungi	environmental samples	uncultured fungus
99.048	Eukaryota	Rhizaria	Cercozoa	Imbricatea	Plasmodiophorida	Plasmodiophoridae	Polymyxa	Polymyxa graminis	Polymyxa graminis f. sp. temperata
95.376	Eukaryota	Stramenopiles	Chrysophyceae	Chromulinales	Chromulinaceae	Ochromonas	Ochromonas villosa
93.029	Eukaryota	Opisthokonta	Fungi	Dikarya	Ascomycota	saccharomyceta	Pezizomycotina	leotiomyceta	sordariomyceta	Sordariomycetes	Sordariomycetes incertae sedis	Phyllachorales	Phyllachoraceae	unclassified Phyllachoraceae	Phyllachoraceae sp. LM508
93.789	Eukaryota	Stramenopiles	Chrysophyceae	Chromulinales	Paraphysomonadaceae	Paraphysomonas	Paraphysomonas sp.
88.889	Eukaryota	Opisthokonta	Fungi	environmental samples	uncultured fungus
99.593	Eukaryota	Opisthokonta	Fungi	Dikarya	Ascomycota	saccharomyceta	Pezizomycotina	leotiomyceta	sordariomyceta	Sordariomycetes	Sordariomycetidae	Sordariales	Lasiosphaeriaceae	environmental samples	uncultured Podospora
96.418	Eukaryota	Opisthokonta	Fungi	Dikarya	Ascomycota	saccharomyceta	Pezizomycotina	leotiomyceta	sordariomyceta	Sordariomycetes	Hypocreomycetidae	Hypocreales	Nectriaceae	Fusarium	Fusarium oxysporum species complex	Fusarium oxysporum
99.676	Eukaryota	Opisthokonta	Fungi	Dikarya	Basidiomycota	Agaricomycotina	Agaricomycetes	Agaricomycetes incertae sedis	Russulales	Russulaceae	Russula	Russula vesca
98.726	Eukaryota	Rhizaria	Cercozoa	Cercomonadida	Cercomonadidae	Cercomonas	Cercomonas rotunda
87.931	Eukaryota	Opisthokonta	Fungi	Dikarya	Ascomycota	environmental samples	uncultured Ascomycota
97.727	Eukaryota	Opisthokonta	Fungi	Dikarya	Ascomycota	saccharomyceta	Pezizomycotina	leotiomyceta	sordariomyceta	Leotiomycetes	Rhytismatales	Rhytismataceae	Rhytisma	Rhytisma acerinum
90.351	Eukaryota	Opisthokonta	Fungi	Dikarya	Ascomycota	environmental samples	uncultured Ascomycota
99.692	Eukaryota	Opisthokonta	Fungi	Dikarya	Basidiomycota	Agaricomycotina	Tremellomycetes	Filobasidiales	Filobasidiaceae	Goffeauzyma	Goffeauzyma gastrica
89.103	Eukaryota	Rhizaria	Cercozoa	Imbricatea	Silicofilosea	Euglyphida	Trinematidae	Trinema	Trinema enchelys
90.196	Eukaryota	Alveolata	Ciliophora	Intramacronucleata	Spirotrichea	Stichotrichia	Sporadotrichida	Oxytrichidae	Oxytrichinae	Oxytricha	Oxytricha longigranulosa
91.304	Eukaryota	Alveolata	Ciliophora	Intramacronucleata	Litostomatea	Haptoria	Haptorida	Spathidiidae	Epispathidium	Epispathidium amphoriforme
90.045	Eukaryota	Opisthokonta	Fungi	Dikarya	Basidiomycota	environmental samples	uncultured Basidiomycota
99.708	Eukaryota	Viridiplantae	Chlorophyta	Chlorophyceae	Sphaeropleales	Scenedesmaceae	Desmodesmus	Desmodesmus insignis
96.319	Eukaryota	Opisthokonta	Fungi	environmental samples	uncultured fungus
99.455	Eukaryota	Opisthokonta	Fungi	Dikarya	Ascomycota	environmental samples	uncultured Ascomycota
99.563	Eukaryota	Stramenopiles	Peronosporomycetes	Saprolegniales	Saprolegniaceae	Leptolegnia	Leptolegnia chapmanii
100	Eukaryota	Opisthokonta	Fungi	Dikarya	Ascomycota	saccharomyceta	Pezizomycotina	leotiomyceta	sordariomyceta	Sordariomycetes	Xylariomycetidae	Xylariales	Apiosporaceae	Arthrinium	Arthrinium arundinis
97.512	Eukaryota	Opisthokonta	Fungi	Dikarya	Basidiomycota	environmental samples	uncultured Basidiomycota
98.84	Eukaryota	Viridiplantae	Chlorophyta	Chlorophyceae	Sphaeropleales	Hydrodictyaceae	Pseudopediastrum	Pseudopediastrum boryanum
92.429	Eukaryota	Alveolata	Ciliophora	Intramacronucleata	Spirotrichea	Stichotrichia	Sporadotrichida	Oxytrichidae	environmental samples	uncultured Oxytrichidae
92.339	Eukaryota	Alveolata	Dinophyceae	Prorocentrales	Prorocentraceae	Prorocentrum	Prorocentrum triestinum
97.765	Eukaryota	Opisthokonta	Fungi	Dikarya	Ascomycota	saccharomyceta	Pezizomycotina	leotiomyceta	sordariomyceta	Leotiomycetes	Helotiales	Helotiaceae	Articulospora	Articulospora proliferata
100	Eukaryota	Opisthokonta	Fungi	Dikarya	Basidiomycota	Agaricomycotina	Agaricomycetes	Agaricomycetes incertae sedis	Russulales	Bondarzewiaceae	Heterobasidion	Heterobasidion annosum species complex	Heterobasidion annosum
87.675	Eukaryota	Stramenopiles	Peronosporomycetes	Pythiales	Pythiaceae	Pythium	Pythium anandrum
98.964	Eukaryota	Alveolata	Ciliophora	Intramacronucleata	Spirotrichea	Choreotrichia	Tintinnida	Tintinnidae	Tintinnidium	Tintinnidium fluviatile
100	Eukaryota	Alveolata	Apicomplexa	Conoidasida	Gregarinasina	Eugregarinorida	Monocystidae	Monocystis	unclassified Monocystis	Monocystis sp. R1_02
99.306	Eukaryota	Alveolata	Ciliophora	Intramacronucleata	Colpodea	Grossglockneriida	Grossglockneriidae	Pseudoplatyophrya	Pseudoplatyophrya nana
89.726	Eukaryota	Alveolata	Apicomplexa	Conoidasida	Coccidia	Eucoccidiorida	Eimeriorina	Eimeriidae	environmental samples	uncultured Eimeriidae
96.694	Eukaryota	Opisthokonta	Fungi	Dikarya	Ascomycota	saccharomyceta	Pezizomycotina	leotiomyceta	sordariomyceta	Sordariomycetes	Hypocreomycetidae	Glomerellales	Glomerellaceae	Colletotrichum	Colletotrichum dematium
95.722	Eukaryota	Stramenopiles	Diatomeae	Bacillariophyceae	Bacillariophycidae	Naviculales	Naviculaceae	Navicula	unclassified Navicula	Navicula sp. ETS 07
100	Eukaryota	Opisthokonta	Fungi	Blastocladiomycota	Blastocladiomycetes	Blastocladiales	Catenariaceae	Catenophlyctis	Catenophlyctis variabilis
99.31	Eukaryota	Alveolata	Ciliophora	Intramacronucleata	Colpodea	Bryometopida	Kreyellidae	Microdiaphanosoma	Microdiaphanosoma arcuatum
86.667	Eukaryota	Katablepharidaceae	Katablepharidaceae	Katablepharis	environmental samples	uncultured Katablepharis
100	Eukaryota	Opisthokonta	Fungi	Dikarya	Basidiomycota	Agaricomycotina	Agaricomycetes	Agaricomycetidae	Agaricales	Cortinariaceae	Alnicola	Alnicola sp. MG 2011c
95.172	Eukaryota	Alveolata	Apicomplexa	Conoidasida	Coccidia	Eucoccidiorida	Eimeriorina	Eimeriidae	environmental samples	uncultured Eimeriidae
91.857	Eukaryota	Alveolata	Ciliophora	Intramacronucleata	Spirotrichea	Stichotrichia	Sporadotrichida	Oxytrichidae	Oxytrichinae	Oxytricha	Oxytricha longigranulosa
87.821	Eukaryota	Rhizaria	Cercozoa	Imbricatea	Silicofilosea	Euglyphida	Trinematidae	Trinema	Trinema enchelys
97.674	Eukaryota	Stramenopiles	Diatomeae	Bacillariophyceae	Bacillariophycidae	Naviculales	Stauroneidaceae	Craticula	Craticula accomoda
86.747	Eukaryota	Katablepharidaceae	Katablepharidaceae	Katablepharis	environmental samples	uncultured Katablepharis
99.425	Eukaryota	Stramenopiles	Diatomeae	Bacillariophyceae	Bacillariophycidae	Bacillariales	Bacillariaceae	Cylindrotheca	Cylindrotheca sp. RCC4823
100	Eukaryota	Opisthokonta	Fungi	Dikarya	Ascomycota	saccharomyceta	Pezizomycotina	leotiomyceta	dothideomyceta	Dothideomycetes	Pleosporomycetidae	Pleosporales	Massarineae	Dictyosporiaceae	Jalapriya	Jalapriya pulchra
100	Eukaryota	Opisthokonta	Fungi	Dikarya	Ascomycota	saccharomyceta	Pezizomycotina	leotiomyceta	sordariomyceta	Sordariomycetes	Hypocreomycetidae	Hypocreales	Nectriaceae	Dactylonectria	Dactylonectria torresensis
94.937	Eukaryota	Opisthokonta	Fungi	Dikarya	Basidiomycota	Agaricomycotina	Agaricomycetes	Agaricomycetes incertae sedis	Polyporales	Polyporaceae	Daedaleopsis	Daedaleopsis confragosa
89.326	Eukaryota	Opisthokonta	Fungi	Dikarya	Ascomycota	environmental samples	uncultured Ascomycota
96.316	Eukaryota	Opisthokonta	Fungi	Dikarya	Ascomycota	environmental samples	uncultured Ascomycota
96.842	Eukaryota	Opisthokonta	Fungi	Dikarya	Ascomycota	environmental samples	uncultured Ascomycota
87.43	Eukaryota	Stramenopiles	Peronosporomycetes	Peronosporomycetes incertae sedis	Haptoglossa	Haptoglossa zoospora
85.87	Eukaryota	Opisthokonta	Fungi	environmental samples	uncultured fungus
88.312	Eukaryota	Alveolata	Apicomplexa	Conoidasida	Coccidia	Eucoccidiorida	Eimeriorina	Sarcocystidae	Besnoitia	Besnoitia besnoiti
100	Eukaryota	Opisthokonta	Fungi	Dikarya	Ascomycota	saccharomyceta	Pezizomycotina	leotiomyceta	Eurotiomycetes	Eurotiomycetidae	Eurotiales	Aspergillaceae	Thysanophora	Thysanophora penicillioides
89.655	Eukaryota	Alveolata	Ciliophora	Intramacronucleata	Oligohymenophorea	Scuticociliatia	Philasterida	Loxocephalidae	Dexiotricha	Dexiotricha cf. granulosa
95.205	Eukaryota	Amoebozoa	Tubulinea	Euamoebida	Echinamoebidae	Echinamoeba	Echinamoeba silvestris
89.818	Eukaryota	Alveolata	Ciliophora	Intramacronucleata	Litostomatea	Haptoria	Haptorida	Spathidiidae	Epispathidium	Epispathidium amphoriforme
92.288	Eukaryota	Opisthokonta	Fungi	Dikarya	Basidiomycota	Agaricomycotina	Agaricomycetes	Agaricomycetes incertae sedis	Thelephorales	Thelephoraceae	environmental samples	uncultured Tomentella
94.561	Eukaryota	Alveolata	Ciliophora	Intramacronucleata	Spirotrichea	Stichotrichia	Urostylida	Urostylidae	Uroleptus	Uroleptus pisces
88.816	Eukaryota	Alveolata	Ciliophora	Intramacronucleata	Spirotrichea	Hypotrichia	unclassified hypotrichs	Hypotrichida sp. Florida
94.828	Eukaryota	Opisthokonta	Fungi	Chytridiomycetes	environmental samples	uncultured Chytridiomycetes
98.575	Eukaryota	Opisthokonta	Fungi	Dikarya	Ascomycota	saccharomyceta	Pezizomycotina	leotiomyceta	dothideomyceta	Dothideomycetes	Pleosporomycetidae	Pleosporales	Pleosporineae	Pleosporaceae	Alternaria	Alternaria alternata group	Alternaria alternata
91.413	Eukaryota	Stramenopiles	Peronosporomycetes	Saprolegniales	Saprolegniaceae	Saprolegnia	unclassified Saprolegnia	Saprolegnia sp. SAP4
93.506	Eukaryota	Alveolata	Ciliophora	Intramacronucleata	Spirotrichea	Stichotrichia	Stichotrichida	environmental samples	uncultured stichotrichid
86.096	Eukaryota	Stramenopiles	Peronosporomycetes	Pythiales	Pythiaceae	Pythium	Pythium salpingophorum
100	Eukaryota	Opisthokonta	Fungi	Dikarya	Ascomycota	saccharomyceta	Pezizomycotina	leotiomyceta	sordariomyceta	Sordariomycetes	Hypocreomycetidae	Hypocreales	Nectriaceae	Fusarium	Gibberella sp.
95.833	Eukaryota	Opisthokonta	Fungi	Dikarya	Basidiomycota	unclassified Basidiomycota	Basidiomycota sp. 7-LS-4-C-44(M)-A
85.35	Eukaryota	Stramenopiles	Diatomeae	Bacillariophyceae	Bacillariophycidae	Cymbellales	Gomphonemataceae	Gomphonema	Gomphonema parvulum
99.676	Eukaryota	Opisthokonta	Fungi	Dikarya	Basidiomycota	Agaricomycotina	Agaricomycetes	Agaricomycetes incertae sedis	Russulales	Russulaceae	Russula	Russula vesca
94.595	Eukaryota	Rhizaria	Cercozoa	Cercomonadida	Cercomonadidae	Paracercomonas	unclassified Paracercomonas	Paracercomonas sp. DB-1602-28
95.139	Eukaryota	Alveolata	Apicomplexa	Conoidasida	Coccidia	Eucoccidiorida	Eimeriorina	Eimeriidae	environmental samples	uncultured Eimeriidae
97.688	Eukaryota	Stramenopiles	Diatomeae	Bacillariophyceae	Bacillariophycidae	Naviculales	Sellaphoraceae	Sellaphora	Sellaphora laevissima
95.225	Eukaryota	Viridiplantae	Chlorophyta	Chlorophyceae	Chaetophorales	Chaetophorales incertae sedis	Stigeoclonium	Stigeoclonium aestivale
91.205	Eukaryota	Rhizaria	Cercozoa	Imbricatea	Plasmodiophorida	Plasmodiophoridae	Woronina	Woronina pythii
95.954	Eukaryota	environmental samples	uncultured eukaryote
99.668	Eukaryota	Cryptophyceae	environmental samples	uncultured Cryptophyceae
99.668	Eukaryota	Opisthokonta	Fungi	Dikarya	Basidiomycota	Agaricomycotina	Tremellomycetes	Tremellales	Bulleribasidiaceae	Dioszegia	Dioszegia hungarica
97.872	Eukaryota	Opisthokonta	Fungi	Dikarya	Ascomycota	saccharomyceta	Pezizomycotina	leotiomyceta	dothideomyceta	Dothideomycetes	Pleosporomycetidae	Pleosporales	Pleosporineae	Didymellaceae	Epicoccum	Epicoccum sp. 43-13-1
93.711	Eukaryota	Stramenopiles	Peronosporomycetes	Pythiales	Pythiogetonaceae	Pythiogeton	Pythiogeton zizaniae
98.925	Eukaryota	Stramenopiles	Diatomeae	Bacillariophyceae	Bacillariophycidae	Naviculales	Sellaphoraceae	Sellaphora	Sellaphora laevissima
85.034	Eukaryota	Alveolata	Dinophyceae	Peridiniales	Heterocapsaceae	environmental samples	Heterocapsaceae environmental sample
94.813	Eukaryota	Opisthokonta	Fungi	Dikarya	Ascomycota	saccharomyceta	Pezizomycotina	leotiomyceta	sordariomyceta	Leotiomycetes	Helotiales	environmental samples	uncultured Helotiales
91.761	Eukaryota	Opisthokonta	Fungi	Dikarya	Ascomycota	saccharomyceta	Pezizomycotina	leotiomyceta	sordariomyceta	Leotiomycetes	Leotiomycetes incertae sedis	Leohumicola	Leohumicola minima
96.605	Eukaryota	Opisthokonta	Fungi	Dikarya	Ascomycota	environmental samples	uncultured Ascomycota
87.054	Eukaryota	Opisthokonta	Fungi	Dikarya	Basidiomycota	environmental samples	uncultured Basidiomycota
100	Eukaryota	Opisthokonta	Fungi	Dikarya	Basidiomycota	Pucciniomycotina	Pucciniomycetes	Pucciniales	Pucciniaceae	Puccinia	Puccinia coronata	Puccinia coronata var. avenae	Puccinia coronata var. avenae f. sp. avenae
94.857	Eukaryota	Opisthokonta	Fungi	Dikarya	Ascomycota	saccharomyceta	Pezizomycotina	leotiomyceta	sordariomyceta	Leotiomycetes	environmental samples	uncultured Leotiomycetes
100	Eukaryota	Opisthokonta	Fungi	Dikarya	Ascomycota	saccharomyceta	Pezizomycotina	leotiomyceta	sordariomyceta	Sordariomycetes	Hypocreomycetidae	Hypocreales	Nectriaceae	Cylindrocarpon	Cylindrocarpon sp. AC-2011a
87.528	Eukaryota	Stramenopiles	Chrysophyceae	Chromulinales	Chromulinaceae	Pedospumella	Pedospumella encystans
100	Eukaryota	Alveolata	Ciliophora	Intramacronucleata	Spirotrichea	Stichotrichia	Stichotrichida	environmental samples	uncultured stichotrichid
97.241	Eukaryota	Alveolata	Dinophyceae	Peridiniales	Heterocapsaceae	environmental samples	Heterocapsaceae environmental sample
97.468	Eukaryota	Stramenopiles	Diatomeae	Bacillariophyceae	Bacillariophycidae	Naviculales	Sellaphoraceae	Sellaphora	Sellaphora laevissima
95.172	Eukaryota	Alveolata	Apicomplexa	Conoidasida	Coccidia	Eucoccidiorida	Eimeriorina	Eimeriidae	environmental samples	uncultured Eimeriidae
99.537	Eukaryota	environmental samples	uncultured eukaryote
90.909	Eukaryota	Katablepharidaceae	Katablepharidaceae	environmental samples	uncultured Katablepharidaceae
85.818	Eukaryota	Alveolata	Ciliophora	Intramacronucleata	Litostomatea	Trichostomatia	Vestibuliferida	Balantidiidae	Balantioides	Balantioides coli
100	Eukaryota	Opisthokonta	Fungi	Dikarya	Basidiomycota	Agaricomycotina	Tremellomycetes	Filobasidiales	Piskurozymaceae	Solicoccozyma	Solicoccozyma terricola
96.985	Eukaryota	Opisthokonta	Fungi	Dikarya	Ascomycota	environmental samples	uncultured Ascomycota
98.802	Eukaryota	Alveolata	Ciliophora	Intramacronucleata	Litostomatea	Haptoria	Haptorida	Dileptida	Dileptidae	Dileptus	Dileptus costaricanus
100	Eukaryota	Viridiplantae	Chlorophyta	Chlorophyceae	Sphaeropleales	Scenedesmaceae	Coelastrum	Coelastrum microporum
99.578	Eukaryota	Opisthokonta	Fungi	Dikarya	Ascomycota	saccharomyceta	Pezizomycotina	leotiomyceta	dothideomyceta	Dothideomycetes	Pleosporomycetidae	Pleosporales	Pleosporineae	Phaeosphaeriaceae	environmental samples	uncultured Phaeosphaeria
100	Eukaryota	Opisthokonta	Fungi	Dikarya	Basidiomycota	Agaricomycotina	Agaricomycetes	Agaricomycetes incertae sedis	Thelephorales	Thelephoraceae	environmental samples	uncultured Thelephoraceae
100	Eukaryota	Opisthokonta	Fungi	environmental samples	uncultured fungus
98.958	Eukaryota	Viridiplantae	Chlorophyta	Chlorophyceae	Chlamydomonadales	Chlamydomonadales incertae sedis	Tetracystis	Tetracystis vinatzeri
98.466	Eukaryota	Opisthokonta	Fungi	Dikarya	Ascomycota	environmental samples	uncultured Ascomycota
98.413	Eukaryota	Opisthokonta	Fungi	Dikarya	Ascomycota	saccharomyceta	Pezizomycotina	leotiomyceta	dothideomyceta	Dothideomycetes	Dothideomycetidae	Capnodiales	Teratosphaeriaceae	Austroafricana	Austroafricana parva
94.175	Eukaryota	Stramenopiles	Peronosporomycetes	Lagenidiales	Lagenidiales incertae sedis	Paralagenidium	Paralagenidium sp. C09-TL95
94.332	Eukaryota	Opisthokonta	Fungi	Dikarya	Ascomycota	environmental samples	uncultured Ascomycota
98.83	Eukaryota	Opisthokonta	Fungi	Dikarya	Ascomycota	environmental samples	uncultured Ascomycota
99.162	Eukaryota	Stramenopiles	Peronosporomycetes	Saprolegniales	Saprolegniaceae	Saprolegnia	unclassified Saprolegnia	Saprolegnia sp. SAP4
95.541	Eukaryota	Stramenopiles	Chrysophyceae	Chromulinales	Dinobryaceae	Poteriospumella	Poteriospumella sp.
100	Eukaryota	Opisthokonta	Fungi	Dikarya	Basidiomycota	Agaricomycotina	Agaricomycetes	Agaricomycetes incertae sedis	Polyporales	environmental samples	uncultured Polyporales
98.611	Eukaryota	Alveolata	Ciliophora	Intramacronucleata	Colpodea	Colpodida	Bryophidae	Bryophrya	Bryophrya gemmea
92.994	Eukaryota	Opisthokonta	Fungi	Chytridiomycetes	environmental samples	uncultured Chytridiomycetes
99.618	Eukaryota	Opisthokonta	Fungi	Dikarya	Ascomycota	saccharomyceta	Pezizomycotina	leotiomyceta	sordariomyceta	Sordariomycetes	environmental samples	uncultured Myrmecridium
100	Eukaryota	Opisthokonta	Fungi	Mucoromycota	Mucoromycotina	Mucorales	Mucorineae	Mucoraceae	Mucor	Mucor hiemalis
88.298	Eukaryota	Alveolata	Ciliophora	Intramacronucleata	Litostomatea	Haptoria	Haptorida	Spathidiidae	Epispathidium	Epispathidium amphoriforme
100	Eukaryota	Opisthokonta	Fungi	Dikarya	Ascomycota	saccharomyceta	Pezizomycotina	leotiomyceta	dothideomyceta	Dothideomycetes	Pleosporomycetidae	Pleosporales	Thyridariaceae	Parathyridaria	Parathyridaria ramulicola
87.898	Eukaryota	Alveolata	Dinophyceae	Peridiniales	Heterocapsaceae	environmental samples	uncultured Heterocapsa
95.367	Eukaryota	Opisthokonta	Fungi	Dikarya	Ascomycota	saccharomyceta	Pezizomycotina	leotiomyceta	sordariomyceta	Sordariomycetes	Hypocreomycetidae	Microascales	Halosphaeriaceae	environmental samples	uncultured Periconia
88.321	Eukaryota	Alveolata	Ciliophora	Intramacronucleata	Litostomatea	Haptoria	Haptorida	Spathidiidae	Epispathidium	Epispathidium amphoriforme
100	Eukaryota	Opisthokonta	Fungi	Dikarya	Basidiomycota	Agaricomycotina	Tremellomycetes	environmental samples	uncultured Tremellomycetes
99.39	Eukaryota	Opisthokonta	Fungi	Dikarya	Ascomycota	saccharomyceta	Pezizomycotina	leotiomyceta	dothideomyceta	Dothideomycetes	Pleosporomycetidae	Pleosporomycetidae incertae sedis	Gloniaceae	Cenococcum	environmental samples	uncultured Cenococcum
91.139	Eukaryota	Opisthokonta	Fungi	Dikarya	Ascomycota	saccharomyceta	Pezizomycotina	leotiomyceta	dothideomyceta	Dothideomycetes	Pleosporomycetidae	Pleosporales	Pleosporineae	Phaeosphaeriaceae	Phaeosphaeriopsis	Phaeosphaeriopsis glaucopunctata
98	Eukaryota	Stramenopiles	Chrysophyceae	Chromulinales	Dinobryaceae	Epipyxis	Epipyxis pulchra
91.083	Eukaryota	Alveolata	Dinophyceae	Suessiales	Symbiodiniaceae	Symbiodinium	Symbiodinium psygmophilum
100	Eukaryota	Alveolata	Ciliophora	environmental samples	uncultured ciliate
91.411	Eukaryota	Stramenopiles	Labyrinthulomycetes	Amphitremida	Diplophrys	Diplophrys sp. ATCC_50360
99.625	Eukaryota	Opisthokonta	Fungi	Dikarya	Ascomycota	unclassified Ascomycota	Ascomycota sp. UNEX FECRGA 2012E425
97.126	Eukaryota	Opisthokonta	Fungi	Dikarya	Ascomycota	saccharomyceta	Pezizomycotina	leotiomyceta	sordariomyceta	Leotiomycetes	Leotiomycetes incertae sedis	Myxotrichaceae	environmental samples	uncultured Geomyces
86.909	Eukaryota	Alveolata	Ciliophora	Intramacronucleata	Litostomatea	Haptoria	Haptorida	Spathidiidae	Epispathidium	Epispathidium amphoriforme
100	Eukaryota	Rhizaria	Cercozoa	Cercomonadida	Cercomonadidae	Eocercomonas	Eocercomonas sp. 8VMO
91.139	Eukaryota	Opisthokonta	Fungi	environmental samples	uncultured fungus
99.429	Eukaryota	Opisthokonta	Fungi	Dikarya	Ascomycota	unclassified Ascomycota	ascomycete sp. RH 10-1
100	Eukaryota	Viridiplantae	Chlorophyta	Chlorophyceae	Chlamydomonadales	Chlamydomonadaceae	Chlamydomonas	Chlamydomonas applanata
99.67	Eukaryota	Opisthokonta	Fungi	Dikarya	Basidiomycota	Agaricomycotina	Agaricomycetes	Agaricomycetidae	Agaricales	Psathyrellaceae	Coprinopsis	Coprinopsis cinerea
97.959	Eukaryota	Opisthokonta	Fungi	Dikarya	Basidiomycota	Agaricomycotina	Tremellomycetes	Tremellales	unclassified Tremellales	Tremellales sp. LM334
98.919	Eukaryota	Opisthokonta	Fungi	Blastocladiomycota	environmental samples	uncultured Blastocladiomycota
100	Eukaryota	Opisthokonta	Fungi	Dikarya	Ascomycota	environmental samples	uncultured Ascomycota
96.894	Eukaryota	Opisthokonta	Fungi	Chytridiomycetes	environmental samples	uncultured Chytridiomycetes
87.417	Eukaryota	Alveolata	Ciliophora	Intramacronucleata	Spirotrichea	Stichotrichia	Stichotrichida	Cladotrichidae	Engelmanniella	Engelmanniella mobilis
89.294	Eukaryota	Viridiplantae	Chlorophyta	Chlorophyceae	Chlamydomonadales	Chlamydomonadaceae	Chlamydomonas	Chlamydomonas dorsoventralis
99.379	Eukaryota	Stramenopiles	Synurophyceae	Ochromonadales	Ochromonadaceae	Poterioochromonas	Poterioochromonas malhamensis
100	Eukaryota	Opisthokonta	Fungi	Dikarya	Basidiomycota	Agaricomycotina	Agaricomycetes	Agaricomycetes incertae sedis	Hymenochaetales	Hymenochaetales incertae sedis	Resinicium	Resinicium bicolor
89.568	Eukaryota	Alveolata	Ciliophora	Intramacronucleata	Litostomatea	Haptoria	Haptorida	Spathidiidae	Epispathidium	Epispathidium amphoriforme
91.575	Eukaryota	Alveolata	Ciliophora	Intramacronucleata	Litostomatea	Haptoria	Haptorida	Spathidiidae	Epispathidium	Epispathidium amphoriforme
100	Eukaryota	Viridiplantae	Chlorophyta	Chlorophyceae	Sphaeropleales	Scenedesmaceae	Coelastrella	Coelastrella rubescens
94.82	Eukaryota	Stramenopiles	Chrysophyceae	Chromulinales	Chromulinaceae	Pedospumella	Pedospumella sp. JBM19
99.306	Eukaryota	Alveolata	Ciliophora	Intramacronucleata	Colpodea	Colpodida	Colpodidae	Colpoda	Colpoda sp. PRA-118
95.979	Eukaryota	Stramenopiles	Peronosporomycetes	Pythiales	Pythiaceae	Pythium	Pythium hydnosporum
95.568	Eukaryota	Stramenopiles	Peronosporomycetes	Pythiales	Pythiaceae	Pythium	Pythium dissimile
97.382	Eukaryota	Opisthokonta	Fungi	environmental samples	uncultured fungus
89.203	Eukaryota	Viridiplantae	Chlorophyta	Chlorophyceae	Chlamydomonadales	Chlamydomonadaceae	Chloromonas	Chloromonas subdivisa
89.744	Eukaryota	Viridiplantae	Chlorophyta	Chlorophyceae	Chlamydomonadales	Chlamydomonadaceae	Chlamydomonas	unclassified Chlamydomonas	Chlamydomonas sp. HH 10204
85.117	Eukaryota	Stramenopiles	Peronosporomycetes	Lagenidiales	Lagenidiaceae	Lagenidium	Lagenidium sp. PWL-2010e
100	Eukaryota	Opisthokonta	Fungi	Dikarya	Ascomycota	saccharomyceta	Pezizomycotina	leotiomyceta	dothideomyceta	Dothideomycetes	Pleosporomycetidae	Pleosporales	Pleosporineae	Pleosporaceae	Alternaria	Alternaria alternata group	Alternaria alternata
99.306	Eukaryota	Alveolata	Ciliophora	Intramacronucleata	Nassophorea	Nassulida	Nassulidae	Obertrumia	Obertrumia georgiana
89.855	Eukaryota	Alveolata	Apicomplexa	Conoidasida	Coccidia	Eucoccidiorida	Eimeriorina	Eimeriidae	environmental samples	uncultured Eimeriidae
86.735	Eukaryota	Stramenopiles	Peronosporomycetes	Lagenidiales	Lagenidiaceae	Lagenidium	Lagenidium giganteum	Lagenidium giganteum f. caninum
96.96	Eukaryota	Opisthokonta	Fungi	Dikarya	Ascomycota	saccharomyceta	Pezizomycotina	leotiomyceta	sordariomyceta	Sordariomycetes	Hypocreomycetidae	Microascales	Microascaceae	unclassified Microascaceae	Microascaceae sp. LM278
97.245	Eukaryota	Stramenopiles	Diatomeae	Bacillariophyceae	Bacillariophycidae	Naviculales	Naviculaceae	Navicula	unclassified Navicula	Navicula sp. ETS 07
92.222	Eukaryota	Alveolata	Ciliophora	Intramacronucleata	Oligohymenophorea	Peritrichia	Sessilida	Vorticellidae	Vorticella	Vorticella chlorostigma
100	Eukaryota	Rhizaria	Cercozoa	Imbricatea	Plasmodiophorida	environmental samples	uncultured Plasmodiophoridae
100	Eukaryota	Alveolata	Ciliophora	Intramacronucleata	Oligohymenophorea	Peritrichia	Sessilida	Vorticellidae	Vorticella	Vorticella fusca
94.048	Eukaryota	Opisthokonta	Fungi	Dikarya	Basidiomycota	Pucciniomycotina	Cystobasidiomycetes	Erythrobasidiales	Erythrobasidiaceae	unclassified Erythrobasidiaceae	Erythrobasidium clade sp. LM485
96.1	Eukaryota	Opisthokonta	Fungi	Dikarya	Ascomycota	saccharomyceta	Pezizomycotina	leotiomyceta	dothideomyceta	Dothideomycetes	Dothideomycetidae	Dothideales	Saccotheciaceae	Pseudosydowia	Pseudosydowia eucalypti
99.206	Eukaryota	Opisthokonta	Fungi	Dikarya	Basidiomycota	environmental samples	uncultured Basidiomycota
96.124	Eukaryota	Opisthokonta	Fungi	Dikarya	Basidiomycota	Agaricomycotina	Agaricomycetes	Agaricomycetes incertae sedis	Polyporales	Polyporaceae	Ganoderma	Ganoderma multiplicatum
94.595	Eukaryota	Stramenopiles	Peronosporomycetes	Lagenidiales	Lagenidiaceae	Lagenidium	Lagenidium giganteum	Lagenidium giganteum f. caninum
99.673	Eukaryota	Alveolata	Ciliophora	Intramacronucleata	Spirotrichea	Stichotrichia	Sporadotrichida	Oxytrichidae	Oxytrichinae	Oxytricha	Oxytricha granulifera
100	Eukaryota	Opisthokonta	Fungi	Dikarya	Basidiomycota	Agaricomycotina	Agaricomycetes	Agaricomycetes incertae sedis	Polyporales	Polyporaceae	Ganoderma	Ganoderma sp. MU-2009-1
99.772	Eukaryota	Opisthokonta	Fungi	Dikarya	Basidiomycota	environmental samples	uncultured Basidiomycota
99.686	Eukaryota	Opisthokonta	Fungi	Dikarya	Basidiomycota	environmental samples	uncultured Basidiomycota
97.143	Eukaryota	Alveolata	Ciliophora	Intramacronucleata	Oligohymenophorea	Peritrichia	Sessilida	Epistylidae	Rhabdostyla	Rhabdostyla sp. 5 PPS-2010
92.701	Eukaryota	Alveolata	Ciliophora	environmental samples	uncultured ciliate
98.925	Eukaryota	Stramenopiles	Peronosporomycetes	Peronosporales	Phytophthora	Phytophthora plurivora
90.217	Eukaryota	Viridiplantae	Chlorophyta	Trebouxiophyceae	Trebouxiophyceae incertae sedis	Hindakia	Hindakia tetrachotoma
88.286	Eukaryota	Opisthokonta	Fungi	Dikarya	Ascomycota	saccharomyceta	Pezizomycotina	leotiomyceta	sordariomyceta	Sordariomycetes	Hypocreomycetidae	Hypocreales	Nectriaceae	Mariannaea	Mariannaea elegans	Mariannaea elegans var. punicea
88.599	Eukaryota	Opisthokonta	Fungi	Dikarya	Basidiomycota	Agaricomycotina	Tremellomycetes	Tremellales	Rhynchogastremataceae	Rhynchogastrema	Rhynchogastrema noutii
99.631	Eukaryota	Opisthokonta	Fungi	Dikarya	Ascomycota	saccharomyceta	Pezizomycotina	leotiomyceta	sordariomyceta	Leotiomycetes	Leotiomycetes incertae sedis	Pseudeurotiaceae	Geomyces	Geomyces auratus
95.313	Eukaryota	Opisthokonta	Fungi	environmental samples	uncultured fungus
100	Eukaryota	Opisthokonta	Fungi	Dikarya	Basidiomycota	Agaricomycotina	Tremellomycetes	Cystofilobasidiales	Mrakiaceae	Tausonia	Tausonia pullulans
93.016	Eukaryota	Alveolata	Ciliophora	Intramacronucleata	Spirotrichea	Stichotrichia	Sporadotrichida	Oxytrichidae	environmental samples	uncultured Oxytrichidae
100	Eukaryota	Opisthokonta	Fungi	Dikarya	Ascomycota	environmental samples	uncultured Ascomycota
99.306	Eukaryota	Alveolata	Ciliophora	Intramacronucleata	Prostomatea	Prorodontida	Prorodontidae	Prorodon	Prorodon teres
95.765	Eukaryota	Alveolata	Ciliophora	Intramacronucleata	Spirotrichea	Stichotrichia	Sporadotrichida	Halteriidae	Halteria	Halteria grandinella
100	Eukaryota	Opisthokonta	Fungi	Dikarya	Basidiomycota	Agaricomycotina	Tremellomycetes	Tremellales	Trimorphomycetaceae	Saitozyma	Saitozyma flava
99.595	Eukaryota	Alveolata	Dinophyceae	Peridiniales	Peridiniopsidaceae	Peridiniopsis	Peridiniopsis polonicum
97.403	Eukaryota	Stramenopiles	Chrysophyceae	Chromulinales	Chromulinaceae	Ochromonas	Ochromonas danica
99.385	Eukaryota	Opisthokonta	Fungi	Dikarya	Ascomycota	unclassified Ascomycota	Ascomycota sp. LM221
94.606	Eukaryota	Opisthokonta	Fungi	Dikarya	Ascomycota	saccharomyceta	Pezizomycotina	leotiomyceta	sordariomyceta	Sordariomycetes	Sordariomycetidae	environmental samples	uncultured Sordariomycetidae
95.957	Eukaryota	Stramenopiles	Peronosporomycetes	Lagenaceae	Lagena	Lagena radicicola
97.101	Eukaryota	Rhizaria	Cercozoa	Cercomonadida	environmental samples	Cercomonadida environmental sample
98.457	Eukaryota	Opisthokonta	Fungi	Dikarya	Basidiomycota	Pucciniomycotina	Cystobasidiomycetes	Cystobasidiomycetes incertae sedis	Buckleyzyma	Buckleyzyma aurantiaca
97.97	Eukaryota	Viridiplantae	Chlorophyta	Trebouxiophyceae	Microthamniales	Symbiochloris	Symbiochloris symbiontica
99.14	Eukaryota	Opisthokonta	Fungi	Dikarya	Ascomycota	Ascomycota incertae sedis	Tetracladium	Tetracladium maxilliforme
97.093	Eukaryota	Opisthokonta	Fungi	Dikarya	Ascomycota	saccharomyceta	Pezizomycotina	leotiomyceta	sordariomyceta	Leotiomycetes	Helotiales	Dermateaceae	Phlyctema	Phlyctema vagabunda
87.919	Eukaryota	Alveolata	Dinophyceae	Gymnodiniales	Gymnodiniaceae	Gymnodinium	unclassified Gymnodinium	Gymnodinium sp. Dino1
89.041	Eukaryota	Alveolata	Apicomplexa	Conoidasida	Coccidia	Eucoccidiorida	Eimeriorina	Eimeriidae	environmental samples	uncultured Eimeriidae
95.745	Eukaryota	Opisthokonta	Fungi	Dikarya	Ascomycota	environmental samples	uncultured Ascomycota
97.683	Eukaryota	Opisthokonta	Fungi	Chytridiomycetes	Chytridiomycetes	Rhizophydiales	Rhizophydiaceae	environmental samples	uncultured Rhizophydium
86.131	Eukaryota	Alveolata	Ciliophora	Intramacronucleata	Litostomatea	Haptoria	Haptorida	Spathidiidae	Epispathidium	Epispathidium amphoriforme
90.741	Eukaryota	Opisthokonta	Fungi	Mucoromycota	Glomeromycotina	Glomeromycetes	Diversisporales	Diversisporaceae	Corymbiglomus	Corymbiglomus tortuosum
100	Eukaryota	Opisthokonta	Fungi	Dikarya	Ascomycota	environmental samples	uncultured Ascomycota
100	Eukaryota	Opisthokonta	Fungi	Dikarya	Basidiomycota	Pucciniomycotina	Microbotryomycetes	Leucosporidiales	Leucosporidiaceae	Leucosporidium	Leucosporidium intermedium
94.043	Eukaryota	Alveolata	Ciliophora	Intramacronucleata	Spirotrichea	Stichotrichia	Sporadotrichida	Oxytrichidae	environmental samples	uncultured Oxytrichidae
92.348	Eukaryota	Viridiplantae	Chlorophyta	Ulvophyceae	Ulotrichales	Ulotrichales incertae sedis	Planophila	Planophila bipyrenoidosa
99.659	Eukaryota	Opisthokonta	Fungi	Dikarya	Basidiomycota	Agaricomycotina	Agaricomycetes	Agaricomycetes incertae sedis	Cantharellales	Ceratobasidiaceae	Rhizoctonia	Rhizoctonia solani
85.87	Eukaryota	Alveolata	Ciliophora	Intramacronucleata	Litostomatea	Trichostomatia	Vestibuliferida	Balantidiidae	Balantioides	Balantioides coli
100	Eukaryota	Stramenopiles	Diatomeae	Bacillariophyceae	Bacillariophycidae	Naviculales	Naviculaceae	Fistulifera	Fistulifera pelliculosa
95.238	Eukaryota	Alveolata	Ciliophora	Intramacronucleata	Oligohymenophorea	Peniculida	Parameciidae	Paramecium	Paramecium duboscqui
92.994	Eukaryota	Opisthokonta	Fungi	environmental samples	uncultured fungus
100	Eukaryota	Opisthokonta	Fungi	Dikarya	Ascomycota	saccharomyceta	Pezizomycotina	leotiomyceta	sordariomyceta	Sordariomycetes	Hypocreomycetidae	Hypocreales	Nectriaceae	Fusarium	Fusarium sp. 08025
98.78	Eukaryota	Viridiplantae	Chlorophyta	Chlorophyceae	Sphaeropleales	Scenedesmaceae	Desmodesmus	Desmodesmus insignis
87.456	Eukaryota	Alveolata	Ciliophora	Intramacronucleata	Spirotrichea	Choreotrichia	Tintinnida	Tintinnidae	Amphorellopsis	Amphorellopsis quinquealata
90.446	Eukaryota	Alveolata	Ciliophora	Intramacronucleata	Spirotrichea	Stichotrichia	Sporadotrichida	Oxytrichidae	Oxytrichinae	Oxytricha	unclassified Oxytricha	Oxytricha sp. Steamboat Hot Springs
100	Eukaryota	Opisthokonta	Fungi	Dikarya	Ascomycota	saccharomyceta	Pezizomycotina	leotiomyceta	sordariomyceta	Sordariomycetes	Hypocreomycetidae	Glomerellales	Plectosphaerellaceae	Plectosphaerella	Plectosphaerella sp. sedF4
100	Eukaryota	Opisthokonta	Fungi	Dikarya	Ascomycota	saccharomyceta	Pezizomycotina	leotiomyceta	dothideomyceta	Dothideomycetes	Pleosporomycetidae	Pleosporales	Pleosporineae	Pleosporaceae	Pyrenophora	Pyrenophora tritici-repentis
93.363	Eukaryota	Stramenopiles	Diatomeae	Bacillariophyceae	Bacillariophycidae	Cymbellales	Gomphonemataceae	Gomphonema	Gomphonema parvulum
94.888	Eukaryota	Opisthokonta	Fungi	Dikarya	Ascomycota	saccharomyceta	Pezizomycotina	leotiomyceta	dothideomyceta	Dothideomycetes	Pleosporomycetidae	Pleosporales	Pleosporineae	Cucurbitariaceae	Pyrenochaeta	Pyrenochaeta sp. 14009
97.872	Eukaryota	Opisthokonta	Fungi	Dikarya	Basidiomycota	Pucciniomycotina	Cystobasidiomycetes	Cystobasidiomycetes incertae sedis	Sakaguchia	Sakaguchia lamellibrachiae
100	Eukaryota	Opisthokonta	Fungi	Dikarya	Ascomycota	saccharomyceta	Pezizomycotina	leotiomyceta	sordariomyceta	Sordariomycetes	Sordariomycetidae	Sordariales	Chaetomiaceae	Humicola	Humicola grisea
100	Eukaryota	Opisthokonta	Fungi	Dikarya	Basidiomycota	environmental samples	uncultured Basidiomycota
100	Eukaryota	Opisthokonta	Fungi	Dikarya	Basidiomycota	Agaricomycotina	Tremellomycetes	Tremellales	Rhynchogastremataceae	Papiliotrema	Papiliotrema flavescens
98.734	Eukaryota	Rhizaria	Cercozoa	Thecofilosea	Cryomonadida	Rhogostomidae	Rhogostoma	Rhogostoma schuessleri
99.063	Eukaryota	Opisthokonta	Fungi	Dikarya	Ascomycota	saccharomyceta	Pezizomycotina	leotiomyceta	dothideomyceta	Dothideomycetes	environmental samples	uncultured Dothideomycetes
97.638	Eukaryota	Alveolata	Ciliophora	Intramacronucleata	Litostomatea	Haptoria	Haptorida	Lacrymariidae	Lacrymaria	Lacrymaria marina
100	Eukaryota	Opisthokonta	Fungi	Dikarya	Ascomycota	saccharomyceta	Pezizomycotina	leotiomyceta	dothideomyceta	Dothideomycetes	Dothideomycetes incertae sedis	Arxiella	Arxiella dolichandrae
97.403	Eukaryota	Rhizaria	Cercozoa	Cercomonadida	Cercomonadidae	Cercomonas	Cercomonas jendrali
99.306	Eukaryota	Alveolata	Ciliophora	Intramacronucleata	Colpodea	Colpodida	Colpodidae	Bresslaua	Bresslaua vorax
88.636	Eukaryota	Alveolata	Ciliophora	Intramacronucleata	Spirotrichea	Hypotrichia	unclassified hypotrichs	Hypotrichida sp. Florida
95.897	Eukaryota	Opisthokonta	Choanoflagellata	environmental samples	uncultured choanoflagellate
99.617	Eukaryota	Opisthokonta	Fungi	Dikarya	Ascomycota	environmental samples	uncultured Ascomycota
93.878	Eukaryota	Alveolata	Apicomplexa	Conoidasida	Gregarinasina	Eugregarinorida	Monocystidae	Monocystis	Monocystis agilis
93.82	Eukaryota	Opisthokonta	Fungi	Dikarya	Ascomycota	saccharomyceta	Pezizomycotina	leotiomyceta	sordariomyceta	Leotiomycetes	Leotiomycetes incertae sedis	Myxotrichaceae	environmental samples	uncultured Oidiodendron
97.5	Eukaryota	Opisthokonta	Fungi	Mucoromycota	Mortierellomycotina	Mortierellales	Mortierellaceae	Mortierella	Mortierella globalpina
94.483	Eukaryota	Alveolata	Ciliophora	Intramacronucleata	Spirotrichea	Stichotrichia	Urostylida	Urostylidae	Tunicothrix	Tunicothrix brachysticha
99.582	Eukaryota	Opisthokonta	Fungi	Dikarya	Ascomycota	environmental samples	uncultured Ascomycota
100	Eukaryota	Opisthokonta	Fungi	Dikarya	Ascomycota	saccharomyceta	Pezizomycotina	leotiomyceta	dothideomyceta	Dothideomycetes	Pleosporomycetidae	Pleosporales	Torulaceae	Torula	Torula herbarum
100	Eukaryota	Opisthokonta	Fungi	Dikarya	Ascomycota	saccharomyceta	Pezizomycotina	leotiomyceta	dothideomyceta	Dothideomycetes	Dothideomycetidae	Dothideales	Saccotheciaceae	Aureobasidium	Aureobasidium pullulans
100	Eukaryota	Alveolata	Ciliophora	Intramacronucleata	Oligohymenophorea	Scuticociliatia	Philasterida	Orchitophryidae	environmental samples	Orchitophryidae environmental sample
93.114	Eukaryota	Opisthokonta	Fungi	Dikarya	Ascomycota	saccharomyceta	Pezizomycotina	leotiomyceta	sordariomyceta	Sordariomycetes	Hypocreomycetidae	Glomerellales	Plectosphaerellaceae	Plectosphaerella	Plectosphaerella sp. sedF4
98.089	Eukaryota	Rhizaria	Cercozoa	Cercomonadida	Cercomonadidae	Cercomonas	Cercomonas sp. C-83
97.493	Eukaryota	Stramenopiles	Peronosporomycetes	Pythiales	Pythiaceae	Pythium	Pythium capillosum
99.174	Eukaryota	Opisthokonta	Fungi	environmental samples	uncultured fungus
96.311	Eukaryota	Opisthokonta	Fungi	environmental samples	uncultured fungus
98.684	Eukaryota	Stramenopiles	Diatomeae	Bacillariophyceae	Bacillariophycidae	Cymbellales	Gomphonemataceae	Gomphonema	Gomphonema parvulum
95.745	Eukaryota	Stramenopiles	Diatomeae	Bacillariophyceae	Bacillariophycidae	Bacillariales	Bacillariaceae	Nitzschia	Nitzschia microcephala
96.257	Eukaryota	Opisthokonta	Opisthokonta incertae sedis	Ichthyosporea	Ichthyophonida	Anurofeca	Anurofeca sp. LAH-2003
97.093	Eukaryota	Stramenopiles	Peronosporomycetes	Lagenidiales	Lagenidiaceae	Lagenidium	Lagenidium deciduum
99.449	Eukaryota	Opisthokonta	Fungi	Dikarya	Basidiomycota	Agaricomycotina	Agaricomycetes	environmental samples	uncultured Agaricomycetes
98.697	Eukaryota	Alveolata	Ciliophora	Intramacronucleata	Spirotrichea	Stichotrichia	Sporadotrichida	Oxytrichidae	Oxytrichinae	Oxytricha	unclassified Oxytricha	Oxytricha sp. Steamboat Hot Springs
96.296	Eukaryota	Rhizaria	Cercozoa	Cercomonadida	Cercomonadidae	Paracercomonas	unclassified Paracercomonas	Paracercomonas sp. DB-0802-29
97.708	Eukaryota	Opisthokonta	Fungi	Dikarya	Ascomycota	Ascomycota incertae sedis	Tetracladium	Tetracladium maxilliforme
92.784	Eukaryota	Opisthokonta	Fungi	Dikarya	Ascomycota	saccharomyceta	Pezizomycotina	leotiomyceta	sordariomyceta	Leotiomycetes	Helotiales	Dermateaceae	Pezicula	Pezicula rubi
100	Eukaryota	Viridiplantae	Chlorophyta	Trebouxiophyceae	Trebouxiophyceae incertae sedis	Neocystis	Neocystis brevis
100	Eukaryota	Viridiplantae	Chlorophyta	Chlorophyceae	Chlamydomonadales	Chlamydomonadaceae	Chlamydomonas	Chlamydomonas dorsoventralis
100	Eukaryota	Opisthokonta	Fungi	environmental samples	uncultured fungus
99.62	Eukaryota	Opisthokonta	Fungi	Dikarya	Basidiomycota	Agaricomycotina	Agaricomycetes	Agaricomycetes incertae sedis	Polyporales	Dacryobolaceae	Oligoporus	Oligoporus balsameus
96.682	Eukaryota	Opisthokonta	Fungi	Dikarya	Ascomycota	saccharomyceta	Pezizomycotina	leotiomyceta	sordariomyceta	Sordariomycetes	Xylariomycetidae	Xylariales	unclassified Xylariales	Xylariales sp. MU-2009-1
89.568	Eukaryota	Alveolata	Ciliophora	Intramacronucleata	Litostomatea	Haptoria	Haptorida	Spathidiidae	Epispathidium	Epispathidium amphoriforme
93.314	Eukaryota	Opisthokonta	Fungi	environmental samples	uncultured fungus
98.077	Eukaryota	Opisthokonta	Fungi	environmental samples	uncultured fungus
100	Eukaryota	Opisthokonta	Fungi	Dikarya	Basidiomycota	environmental samples	uncultured Basidiomycota
100	Eukaryota	Opisthokonta	Fungi	Dikarya	Ascomycota	environmental samples	uncultured Ascomycota
86.577	Eukaryota	Viridiplantae	Chlorophyta	Trebouxiophyceae	environmental samples	uncultured Trebouxiophyceae
88.064	Eukaryota	Opisthokonta	Fungi	environmental samples	uncultured fungus
99.598	Eukaryota	Opisthokonta	Fungi	Dikarya	Basidiomycota	environmental samples	uncultured Basidiomycota
98.592	Eukaryota	Amoebozoa	Archamoebae	Entamoebidae	Entamoeba	Entamoeba nuttalli
99.608	Eukaryota	Opisthokonta	Fungi	environmental samples	uncultured fungus
100	Eukaryota	Opisthokonta	Fungi	Dikarya	Ascomycota	saccharomyceta	Pezizomycotina	leotiomyceta	Eurotiomycetes	Eurotiomycetidae	Eurotiales	Aspergillaceae	environmental samples	uncultured Penicillium
97.931	Eukaryota	Rhizaria	Cercozoa	unclassified Cercozoa	Gymnophrys	Gymnophrys sp. ATCC 50923
97.561	Eukaryota	Opisthokonta	Fungi	Chytridiomycetes	environmental samples	uncultured Chytridiomycetes
95.014	Eukaryota	Opisthokonta	Fungi	Dikarya	Ascomycota	environmental samples	uncultured Ascomycota
86.076	Eukaryota	Viridiplantae	Chlorophyta	prasinophytes	Mamiellophyceae	Mamiellales	Mamiellaceae	Micromonas	Micromonas pusilla
96.599	Eukaryota	Alveolata	Apicomplexa	Conoidasida	Gregarinasina	environmental samples	uncultured gregarine
94.118	Eukaryota	Stramenopiles	Hyphochytriomycetes	Hyphochytriaceae	Hyphochytrium	Hyphochytrium catenoides
93.704	Eukaryota	Alveolata	Ciliophora	Intramacronucleata	Oligohymenophorea	Peritrichia	Sessilida	Epistylidae	Epistylis	Epistylis plicatilis
100	Eukaryota	Opisthokonta	Fungi	environmental samples	uncultured fungus
87.037	Eukaryota	Katablepharidaceae	Katablepharidaceae	environmental samples	uncultured Katablepharidaceae
93.464	Eukaryota	Apusozoa	Apusomonadidae	Amastigomonas	Amastigomonas mutabilis
89.888	Eukaryota	Rhizaria	Cercozoa	Cercomonadida	Cercomonadidae	Rosculus	Rosculus cf. ithacus CCAP 1571/3
100	Eukaryota	Opisthokonta	Fungi	environmental samples	uncultured fungus
100	Eukaryota	Opisthokonta	Fungi	Dikarya	Ascomycota	environmental samples	uncultured Ascomycota
85.766	Eukaryota	Alveolata	Ciliophora	Intramacronucleata	Litostomatea	Trichostomatia	Vestibuliferida	Balantidiidae	Balantioides	Balantioides coli
100	Eukaryota	Opisthokonta	Fungi	Dikarya	Basidiomycota	Pucciniomycotina	Microbotryomycetes	Sporidiobolales	Sporidiobolaceae	Rhodotorula	Rhodotorula babjevae
100	Eukaryota	Opisthokonta	Fungi	Dikarya	Ascomycota	saccharomyceta	Pezizomycotina	leotiomyceta	sordariomyceta	Leotiomycetes	Erysiphales	Erysiphaceae	Erysiphe	Erysiphe sp. Wisley-2007
89.333	Eukaryota	Cryptophyceae	Cryptomonadales	Goniomonadaceae	Goniomonas	Goniomonas sp. ATCC 50108
89.106	Eukaryota	Opisthokonta	Fungi	Dikarya	Ascomycota	saccharomyceta	Pezizomycotina	leotiomyceta	sordariomyceta	Sordariomycetes	Sordariomycetidae	Sordariales	Chaetomiaceae	Thermothelomyces	Thermothelomyces thermophila	Thermothelomyces thermophila ATCC 42464
88.372	Eukaryota	Opisthokonta	Fungi	Dikarya	Ascomycota	environmental samples	uncultured Ascomycota
100	Eukaryota	Opisthokonta	Fungi	Dikarya	Basidiomycota	Agaricomycotina	Agaricomycetes	Agaricomycetes incertae sedis	Auriculariales	Auriculariaceae	environmental samples	uncultured Auriculariaceae
97.283	Eukaryota	Alveolata	Ciliophora	Intramacronucleata	Colpodea	Grossglockneriida	Grossglockneriidae	Mykophagophrys	Mykophagophrys terricola
91.613	Eukaryota	Opisthokonta	Fungi	Dikarya	Basidiomycota	environmental samples	uncultured Basidiomycota
100	Eukaryota	Opisthokonta	Fungi	Dikarya	Basidiomycota	Agaricomycotina	Tremellomycetes	Tremellales	unclassified Tremellales	Tremellales sp. DU26
90.146	Eukaryota	Alveolata	Ciliophora	Intramacronucleata	Litostomatea	Haptoria	Haptorida	Spathidiidae	Epispathidium	Epispathidium amphoriforme
96.923	Eukaryota	Viridiplantae	Chlorophyta	Chlorophyceae	Chlamydomonadales	Chlamydomonadales incertae sedis	Tetracystis	Tetracystis sp. 14601-7.1
89.091	Eukaryota	Alveolata	Ciliophora	Intramacronucleata	Litostomatea	Haptoria	Haptorida	Spathidiidae	Epispathidium	Epispathidium amphoriforme
97.783	Eukaryota	Stramenopiles	Eustigmatophyceae	Eustigmatales	Eustigmataceae	Eustigmatos	Eustigmatos vischeri
98.225	Eukaryota	environmental samples	uncultured eukaryote
90.683	Eukaryota	Opisthokonta	Fungi	Dikarya	Ascomycota	saccharomyceta	Pezizomycotina	leotiomyceta	sordariomyceta	Sordariomycetes	Hypocreomycetidae	Hypocreales	Hypocreales incertae sedis	Cephalosporium	Cephalosporium sp. BRO-2013
85	Eukaryota	Rhizaria	Cercozoa	Cercomonadida	Cercomonadidae	Cercomonas	Cercomonas parincurva
93.671	Eukaryota	Opisthokonta	Fungi	environmental samples	uncultured fungus
99.654	Eukaryota	Opisthokonta	Fungi	Chytridiomycetes	Chytridiomycetes	Rhizophydiales	Rhizophydiales incertae sedis	Operculomyces	Operculomyces laminatus
99.563	Eukaryota	Opisthokonta	Fungi	environmental samples	uncultured fungus
98.065	Eukaryota	Viridiplantae	Chlorophyta	Chlorophyceae	Chlamydomonadales	Chlamydomonadales incertae sedis	Ettlia	Ettlia pseudoalveolaris
92.727	Eukaryota	Opisthokonta	Fungi	environmental samples	uncultured fungus
100	Eukaryota	Opisthokonta	Fungi	Dikarya	Ascomycota	saccharomyceta	Pezizomycotina	leotiomyceta	sordariomyceta	Sordariomycetes	Hypocreomycetidae	Hypocreales	Stachybotryaceae	Albifimbria	Albifimbria verrucaria
87.898	Eukaryota	Opisthokonta	Fungi	Dikarya	Ascomycota	environmental samples	uncultured Ascomycota
96.154	Eukaryota	Opisthokonta	Fungi	environmental samples	uncultured fungus
93.671	Eukaryota	Alveolata	Ciliophora	Intramacronucleata	Spirotrichea	Stichotrichia	Sporadotrichida	Oxytrichidae	environmental samples	uncultured Oxytrichidae
99.213	Eukaryota	Opisthokonta	Fungi	Dikarya	Basidiomycota	environmental samples	uncultured Basidiomycota
99.497	Eukaryota	Opisthokonta	Fungi	Dikarya	Basidiomycota	environmental samples	uncultured Basidiomycota
99.696	Eukaryota	Opisthokonta	Fungi	environmental samples	uncultured fungus
96.689	Eukaryota	Stramenopiles	Chrysophyceae	Chromulinales	Chromulinaceae	Chromulina	Chromulina chionophila
100	Eukaryota	Stramenopiles	Chrysophyceae	unclassified Chrysophyceae	Spumella-like flagellate JB	Spumella-like flagellate JBAF33
93.952	Eukaryota	Opisthokonta	Fungi	Dikarya	Ascomycota	environmental samples	uncultured Ascomycota
93.836	Eukaryota	Alveolata	Apicomplexa	Conoidasida	Gregarinasina	Eugregarinorida	Lecudinidae	Psychodiella	Psychodiella sp. JJV-2009b
100	Eukaryota	Opisthokonta	Fungi	Dikarya	Ascomycota	saccharomyceta	Pezizomycotina	leotiomyceta	sordariomyceta	Sordariomycetes	Hypocreomycetidae	Hypocreales	Nectriaceae	Fusarium	Fusarium oxysporum species complex	Fusarium oxysporum	Fusarium oxysporum f. sp. dianthi
96.765	Eukaryota	Opisthokonta	Fungi	Dikarya	Ascomycota	saccharomyceta	Pezizomycotina	leotiomyceta	sordariomyceta	Sordariomycetes	Hypocreomycetidae	Hypocreales	unclassified Hypocreales	Hypocreales sp. LM421
99.66	Eukaryota	Opisthokonta	Fungi	Dikarya	Ascomycota	saccharomyceta	Pezizomycotina	leotiomyceta	sordariomyceta	Sordariomycetes	Sordariomycetidae	Sordariales	Sordariaceae	environmental samples	uncultured Sordaria
100	Eukaryota	Rhizaria	Cercozoa	Imbricatea	Plasmodiophorida	environmental samples	uncultured Plasmodiophoridae
96.526	Eukaryota	Opisthokonta	Fungi	environmental samples	uncultured fungus
86.861	Eukaryota	Alveolata	Ciliophora	Intramacronucleata	Oligohymenophorea	Peritrichia	environmental samples	uncultured peritrich ciliate
85.902	Eukaryota	Breviatea	Breviata	Breviata anathema
98.061	Eukaryota	Stramenopiles	Peronosporomycetes	Saprolegniales	Saprolegniaceae	Achlya	Achlya bisexualis
90.057	Eukaryota	Opisthokonta	Fungi	Dikarya	Ascomycota	environmental samples	uncultured Ascomycota
95.58	Eukaryota	Opisthokonta	Fungi	Dikarya	Ascomycota	saccharomyceta	Pezizomycotina	leotiomyceta	sordariomyceta	Sordariomycetes	Hypocreomycetidae	Hypocreales	Cordycipitaceae	Parengyodontium	Parengyodontium album
89.937	Eukaryota	Opisthokonta	Fungi	environmental samples	uncultured fungus
99.694	Eukaryota	Opisthokonta	Fungi	Dikarya	Ascomycota	saccharomyceta	Pezizomycotina	leotiomyceta	dothideomyceta	Dothideomycetes	Pleosporomycetidae	Pleosporales	Pleosporineae	Pleosporaceae	environmental samples	uncultured Pleosporaceae
99.701	Eukaryota	Opisthokonta	Fungi	environmental samples	uncultured fungus
99.69	Eukaryota	Opisthokonta	Fungi	Dikarya	Basidiomycota	environmental samples	uncultured Basidiomycota
91.946	Eukaryota	Rhizaria	Cercozoa	Cercomonadida	Cercomonadidae	Paracercomonas	unclassified Paracercomonas	Paracercomonas sp. Panama83
99.32	Eukaryota	Alveolata	Apicomplexa	Conoidasida	Gregarinasina	environmental samples	uncultured gregarine
100	Eukaryota	Opisthokonta	Fungi	Dikarya	Ascomycota	saccharomyceta	Pezizomycotina	leotiomyceta	sordariomyceta	Leotiomycetes	Helotiales	environmental samples	uncultured Chalara
93.711	Eukaryota	Opisthokonta	Fungi	Chytridiomycetes	Chytridiomycetes	Chytridiales	Chytridiaceae	Phlyctochytrium	Phlyctochytrium planicorne
96.023	Eukaryota	Opisthokonta	Fungi	environmental samples	uncultured fungus
98.621	Eukaryota	Alveolata	Dinophyceae	Peridiniales	Heterocapsaceae	environmental samples	Heterocapsaceae environmental sample
95.105	Eukaryota	Stramenopiles	Labyrinthulomycetes	Thraustochytriaceae	Aplanochytrium	Aplanochytrium kerguelense
95.522	Eukaryota	Stramenopiles	Labyrinthulomycetes	Amphitremida	Diplophrys	Diplophrys mutabilis
98.575	Eukaryota	Stramenopiles	Peronosporomycetes	Pythiales	Pythiaceae	Pythium	Pythium anandrum
100	Eukaryota	Rhizaria	Cercozoa	Cercomonadida	Cercomonadidae	Cercomonas	Cercomonas celer
93.038	Eukaryota	Opisthokonta	Fungi	environmental samples	uncultured fungus
99.643	Eukaryota	Opisthokonta	Fungi	Dikarya	Basidiomycota	Agaricomycotina	Agaricomycetes	Agaricomycetidae	Agaricales	Bolbitiaceae	Agrocybe	Agrocybe erebia
100	Eukaryota	Opisthokonta	Fungi	Dikarya	Ascomycota	saccharomyceta	Pezizomycotina	leotiomyceta	sordariomyceta	Sordariomycetes	Hypocreomycetidae	Hypocreales	Nectriaceae	Mariannaea	Mariannaea elegans	Mariannaea elegans var. punicea
93.75	Eukaryota	Stramenopiles	Peronosporomycetes	Saprolegniales	Saprolegniaceae	Saprolegnia	unclassified Saprolegnia	Saprolegnia sp. SAP4
98.444	Eukaryota	Opisthokonta	Fungi	environmental samples	uncultured fungus
100	Eukaryota	Viridiplantae	Chlorophyta	Chlorophyceae	Sphaeropleales	Scenedesmaceae	Scenedesmus	Scenedesmus sp. HH 10206
96.377	Eukaryota	Alveolata	Ciliophora	Intramacronucleata	Oligohymenophorea	Scuticociliatia	Philasterida	Orchitophryidae	environmental samples	Orchitophryidae environmental sample
99.754	Eukaryota	Stramenopiles	Peronosporomycetes	Peronosporales	Peronosporaceae	Hyaloperonospora	Hyaloperonospora parasitica species group	Hyaloperonospora parasitica
96.97	Eukaryota	Alveolata	Dinophyceae	Gonyaulacales	Gonyaulacaceae	Gonyaulax	Gonyaulax spinifera
100	Eukaryota	Viridiplantae	Chlorophyta	Trebouxiophyceae	environmental samples	uncultured Apatococcus
100	Eukaryota	Stramenopiles	Chrysophyceae	Chromulinales	Dinobryaceae	Poteriospumella	Poteriospumella sp.
94.118	Eukaryota	unclassified eukaryotes	Telonemida	Telonema	Telonema subtile
100	Eukaryota	Viridiplantae	Chlorophyta	Chlorophyceae	Chlamydomonadales	Chlamydomonadaceae	Chlamydomonas	Chlamydomonas globosa
94.444	Eukaryota	Opisthokonta	Fungi	Chytridiomycetes	environmental samples	uncultured Chytridiomycetes
99.185	Eukaryota	Opisthokonta	Fungi	Dikarya	Ascomycota	saccharomyceta	Pezizomycotina	leotiomyceta	dothideomyceta	Dothideomycetes	Dothideomycetidae	Dothideales	Dothioraceae	Dothiora	Dothiora maculans
100	Eukaryota	Stramenopiles	Synurophyceae	Ochromonadales	Ochromonadaceae	Poterioochromonas	Poterioochromonas malhamensis
98.256	Eukaryota	Stramenopiles	Diatomeae	Bacillariophyceae	Bacillariophycidae	Naviculales	Sellaphoraceae	Sellaphora	Sellaphora laevissima
99.392	Eukaryota	Opisthokonta	Fungi	Dikarya	Ascomycota	saccharomyceta	Pezizomycotina	leotiomyceta	dothideomyceta	Dothideomycetes	Pleosporomycetidae	Pleosporales	Pleosporineae	Didymellaceae	Epicoccum	Epicoccum sp. 43-13-1
88.462	Eukaryota	Stramenopiles	Peronosporomycetes	Lagenidiales	Lagenidiaceae	Lagenidium	Lagenidium giganteum	Lagenidium giganteum f. caninum
98.276	Eukaryota	Opisthokonta	Fungi	Dikarya	Ascomycota	environmental samples	uncultured Ascomycota
97.436	Eukaryota	Stramenopiles	Labyrinthulomycetes	Amphitremida	Diplophrys	Diplophrys sp. ATCC_50360
96.333	Eukaryota	Opisthokonta	Fungi	Dikarya	Basidiomycota	Agaricomycotina	Tremellomycetes	Tremellales	unclassified Tremellales	Tremellales sp. LM630
100	Eukaryota	Opisthokonta	Fungi	Mucoromycota	Mucoromycotina	Mucorales	Mucorineae	Mucoraceae	Mucor	Mucor racemosus
96.057	Eukaryota	Alveolata	Ciliophora	Intramacronucleata	Oligohymenophorea	Peritrichia	Sessilida	Epistylidae	Rhabdostyla	Rhabdostyla sp. 5 PPS-2010
100	Eukaryota	Opisthokonta	Fungi	Dikarya	Ascomycota	saccharomyceta	Pezizomycotina	leotiomyceta	sordariomyceta	Sordariomycetes	Sordariomycetidae	environmental samples	uncultured Sordariomycetidae
99.27	Eukaryota	Opisthokonta	Fungi	Dikarya	Basidiomycota	Agaricomycotina	Agaricomycetes	Agaricomycetes incertae sedis	Russulales	Russulaceae	environmental samples	uncultured Russula
95.062	Eukaryota	Opisthokonta	Fungi	Chytridiomycetes	environmental samples	uncultured Chytridiomycetes
96.522	Eukaryota	Viridiplantae	Chlorophyta	Chlorophyceae	Sphaeropleales	Scenedesmaceae	Desmodesmus	Desmodesmus insignis
97.436	Eukaryota	Opisthokonta	Fungi	Chytridiomycetes	Chytridiomycetes	Rhizophlyctidales	Rhizophlyctidaceae	Rhizophlyctis	Rhizophlyctis harderi
95.833	Eukaryota	Opisthokonta	Fungi	environmental samples	uncultured fungus
93.151	Eukaryota	Alveolata	Ciliophora	Intramacronucleata	Colpodea	Cyrtolophosidida	Cyrtolophosididae	Pseudocyrtolophosis	Pseudocyrtolophosis alpestris
94.41	Eukaryota	Opisthokonta	Choanoflagellata	environmental samples	uncultured choanoflagellate
95.804	Eukaryota	Viridiplantae	Chlorophyta	Chlorophyceae	Chlamydomonadales	Chlamydomonadaceae	environmental samples	uncultured Chlamydomonas
95.789	Eukaryota	Opisthokonta	Fungi	environmental samples	uncultured fungus
100	Eukaryota	Opisthokonta	Fungi	Dikarya	Ascomycota	saccharomyceta	Pezizomycotina	leotiomyceta	sordariomyceta	Sordariomycetes	Hypocreomycetidae	Hypocreales	Bionectriaceae	Clonostachys	Clonostachys rosea
98.993	Eukaryota	Alveolata	Ciliophora	Intramacronucleata	Oligohymenophorea	Peniculida	Parameciidae	Paramecium	Paramecium tetraurelia
98.94	Eukaryota	Opisthokonta	Fungi	environmental samples	uncultured fungus
98.31	Eukaryota	Stramenopiles	Peronosporomycetes	Lagenidiales	Lagenidiaceae	Lagenidium	Lagenidium sp. SLG-2014b
93.811	Eukaryota	Alveolata	Dinophyceae	Prorocentrales	Prorocentraceae	Prorocentrum	Prorocentrum micans
94.005	Eukaryota	Opisthokonta	Fungi	Dikarya	Ascomycota	saccharomyceta	Pezizomycotina	leotiomyceta	sordariomyceta	Sordariomycetes	Sordariomycetidae	Coniochaetales	Coniochaetaceae	Coniochaeta	Coniochaeta ligniaria
99.676	Eukaryota	Opisthokonta	Fungi	Dikarya	Basidiomycota	Agaricomycotina	Agaricomycetes	Agaricomycetes incertae sedis	Russulales	Russulaceae	Russula	Russula vesca
99.701	Eukaryota	Opisthokonta	Fungi	Dikarya	Basidiomycota	Pucciniomycotina	Microbotryomycetes	Microbotryomycetes incertae sedis	Curvibasidium	Curvibasidium cygneicollum
99.659	Eukaryota	Opisthokonta	Fungi	Dikarya	Basidiomycota	Agaricomycotina	Agaricomycetes	Phallomycetidae	Phallales	Phallaceae	Mutinus	Mutinus caninus
98.88	Eukaryota	Opisthokonta	Fungi	Dikarya	Ascomycota	saccharomyceta	Pezizomycotina	leotiomyceta	sordariomyceta	Leotiomycetes	Erysiphales	Erysiphaceae	Podosphaera	Podosphaera fusca
98.611	Eukaryota	Alveolata	Ciliophora	Intramacronucleata	Spirotrichea	Oligotrichia	Strombidiidae	Strombidium	Strombidium sp. HCB-2005
97.794	Eukaryota	Alveolata	Ciliophora	Intramacronucleata	Oligohymenophorea	Peritrichia	Sessilida	Ophrydiidae	Ophrydium	Ophrydium versatile
88.211	Eukaryota	Alveolata	Apicomplexa	Conoidasida	Gregarinasina	Eugregarinorida	Monocystidae	Monocystis	unclassified Monocystis	Monocystis sp. R1_20
100	Eukaryota	Rhizaria	Cercozoa	Imbricatea	Plasmodiophorida	environmental samples	uncultured Plasmodiophoridae
100	Eukaryota	Opisthokonta	Fungi	Dikarya	Ascomycota	unclassified Ascomycota	Ascomycota sp. LM221
99.606	Eukaryota	Opisthokonta	Fungi	Dikarya	Ascomycota	saccharomyceta	Pezizomycotina	leotiomyceta	sordariomyceta	Sordariomycetes	Hypocreomycetidae	Hypocreales	Bionectriaceae	environmental samples	uncultured Bionectria
88.043	Eukaryota	Alveolata	Ciliophora	Intramacronucleata	Litostomatea	Haptoria	Haptorida	Spathidiidae	Epispathidium	Epispathidium amphoriforme
93.557	Eukaryota	Opisthokonta	Fungi	Dikarya	Ascomycota	saccharomyceta	Pezizomycotina	leotiomyceta	sordariomyceta	Leotiomycetes	Helotiales	Helotiaceae	Articulospora	Articulospora proliferata
89.701	Eukaryota	Opisthokonta	Fungi	environmental samples	uncultured fungus
90.685	Eukaryota	Opisthokonta	Fungi	Dikarya	Ascomycota	saccharomyceta	Pezizomycotina	leotiomyceta	sordariomyceta	Sordariomycetes	Xylariomycetidae	Xylariales	Xylariaceae	Lopadostoma	Lopadostoma americanum
99.231	Eukaryota	Rhizaria	Cercozoa	Imbricatea	Plasmodiophorida	environmental samples	uncultured Plasmodiophoridae
96.691	Eukaryota	Opisthokonta	Fungi	Dikarya	Ascomycota	saccharomyceta	Pezizomycotina	leotiomyceta	sordariomyceta	Sordariomycetes	Sordariomycetidae	Sordariales	Lasiosphaeriaceae	environmental samples	uncultured Lasiosphaeriaceae
93.831	Eukaryota	Alveolata	Ciliophora	Intramacronucleata	Spirotrichea	Stichotrichia	Sporadotrichida	Oxytrichidae	environmental samples	uncultured Oxytrichidae
100	Eukaryota	Alveolata	Ciliophora	Intramacronucleata	Spirotrichea	Stichotrichia	Stichotrichida	environmental samples	uncultured stichotrichid
97.929	Eukaryota	Opisthokonta	Fungi	Dikarya	Basidiomycota	Pucciniomycotina	Microbotryomycetes	Sporidiobolales	unclassified Sporidiobolales	Sporidiobolales sp. LM531
99.624	Eukaryota	Opisthokonta	Fungi	Dikarya	Ascomycota	unclassified Ascomycota	Ascomycota sp. D7
97.126	Eukaryota	Opisthokonta	Fungi	Dikarya	Ascomycota	saccharomyceta	Pezizomycotina	leotiomyceta	sordariomyceta	Leotiomycetes	Thelebolales	Thelebolaceae	environmental samples	uncultured Thelebolaceae
94.154	Eukaryota	Opisthokonta	Fungi	Dikarya	Basidiomycota	Pucciniomycotina	Cystobasidiomycetes	Cystobasidiales	Cystobasidiaceae	Cystobasidium	Cystobasidium psychroaquaticum
99.329	Eukaryota	Stramenopiles	Synurophyceae	Synurales	Mallomonadaceae	Mallomonas	Mallomonas annulata
91.216	Eukaryota	Rhizaria	Cercozoa	Cercomonadida	Metopion	Metopion-like sp. (SA)
100	Eukaryota	Opisthokonta	Fungi	Dikarya	Ascomycota	saccharomyceta	Pezizomycotina	leotiomyceta	dothideomyceta	Dothideomycetes	Pleosporomycetidae	Pleosporales	Pleosporineae	Pleosporaceae	environmental samples	uncultured Pleosporaceae
95.012	Eukaryota	Opisthokonta	Fungi	Dikarya	Basidiomycota	environmental samples	uncultured Basidiomycota
99.723	Eukaryota	Opisthokonta	Fungi	Dikarya	Ascomycota	saccharomyceta	Pezizomycotina	leotiomyceta	dothideomyceta	Dothideomycetes	Dothideomycetes incertae sedis	Botryosphaeriales	Botryosphaeriaceae	Diplodia	Diplodia seriata
100	Eukaryota	Opisthokonta	Fungi	Dikarya	Ascomycota	environmental samples	uncultured Ascomycota
99.346	Eukaryota	Opisthokonta	Fungi	Chytridiomycetes	environmental samples	uncultured Chytridiomycetes
97.368	Eukaryota	Viridiplantae	Chlorophyta	Chlorophyceae	Chlamydomonadales	Chlamydomonadaceae	Chlamydomonas	Chlamydomonas splendida
93.238	Eukaryota	Alveolata	Ciliophora	Intramacronucleata	Spirotrichea	Choreotrichia	Tintinnida	Tintinnidae	Tintinnidium	Tintinnidium fluviatile
98.956	Eukaryota	Viridiplantae	Chlorophyta	Ulvophyceae	Ulotrichales	Ulotrichales incertae sedis	Planophila	Planophila laetevirens
100	Eukaryota	Opisthokonta	Fungi	Dikarya	Ascomycota	saccharomyceta	Pezizomycotina	leotiomyceta	dothideomyceta	Dothideomycetes	Pleosporomycetidae	Pleosporales	Pleosporineae	Didymellaceae	Epicoccum	Epicoccum sp. 43-13-1
100	Eukaryota	Opisthokonta	Choanoflagellata	environmental samples	uncultured choanoflagellate
87.879	Eukaryota	Stramenopiles	Peronosporomycetes	Lagenidiales	Lagenidiaceae	Lagenidium	Lagenidium sp. SLG-2014a
100	Eukaryota	Opisthokonta	Fungi	Dikarya	Ascomycota	saccharomyceta	Pezizomycotina	leotiomyceta	dothideomyceta	Dothideomycetes	Pleosporomycetidae	Pleosporales	Pleosporineae	Phaeosphaeriaceae	Paraphoma	Paraphoma sp.
90.909	Eukaryota	Viridiplantae	Chlorophyta	Chlorophyceae	Chlamydomonadales	Chlamydomonadaceae	Chloromonas	Chloromonas sp. CCCryo273-06
97.638	Eukaryota	Alveolata	Ciliophora	Intramacronucleata	Litostomatea	Haptoria	Haptorida	Lacrymariidae	Phialina	Phialina salinarum
88.208	Eukaryota	Viridiplantae	Chlorophyta	Chlorophyceae	Chlamydomonadales	Chlamydomonadales incertae sedis	Tetracystis	Tetracystis aplanospora
96.386	Eukaryota	Alveolata	Ciliophora	Intramacronucleata	Spirotrichea	Stichotrichia	Urostylida	Holostichidae	Holosticha	Holosticha diademata
86.982	Eukaryota	Opisthokonta	Fungi	Dikarya	Ascomycota	saccharomyceta	Pezizomycotina	leotiomyceta	dothideomyceta	Dothideomycetes	Dothideomycetidae	Capnodiales	Mycosphaerellaceae	Pallidocercospora	Pallidocercospora crystallina
95.251	Eukaryota	Opisthokonta	Fungi	Dikarya	Ascomycota	saccharomyceta	Pezizomycotina	leotiomyceta	dothideomyceta	Dothideomycetes	Pleosporomycetidae	Pleosporales	Pleosporineae	Phaeosphaeriaceae	Setophoma	Setophoma vernoniae
99.425	Eukaryota	Viridiplantae	Chlorophyta	Chlorophyceae	Chlamydomonadales	Chlamydomonadaceae	Chloromonas	Chloromonas fonticola
95.641	Eukaryota	Viridiplantae	Chlorophyta	Chlorophyceae	Chlamydomonadales	Chlamydomonadales incertae sedis	Tetracystis	Tetracystis sp. 14601-7.1
90.859	Eukaryota	Stramenopiles	Peronosporomycetes	Saprolegniales	Saprolegniaceae	Aphanomyces	unclassified Aphanomyces	Aphanomyces sp. APH2
99.338	Eukaryota	Stramenopiles	Synurophyceae	Synurales	Mallomonadaceae	Mallomonas	Mallomonas papillosa
92.533	Eukaryota	Stramenopiles	Peronosporomycetes	Lagenaceae	Lagena	Lagena radicicola
98.795	Eukaryota	Stramenopiles	Chrysophyceae	Chromulinales	Dinobryaceae	Poteriospumella	Poteriospumella sp.
95.522	Eukaryota	Alveolata	Apicomplexa	Conoidasida	Gregarinasina	Neogregarinorida	Syncystidae	Syncystis	Syncystis mirabilis
98.675	Eukaryota	Stramenopiles	Chrysophyceae	Chromulinales	Chromulinaceae	Chromulina	Chromulina chionophila
92.638	Eukaryota	Stramenopiles	Chrysophyceae	Chromulinales	Dinobryaceae	Dinobryon	Dinobryon sp.
100	Eukaryota	Opisthokonta	Fungi	Dikarya	Ascomycota	saccharomyceta	Pezizomycotina	leotiomyceta	sordariomyceta	Leotiomycetes	Helotiales	Sclerotiniaceae	Botrytis	Botrytis cinerea	Botrytis cinerea B05.10
100	Eukaryota	Opisthokonta	Fungi	unclassified Fungi	fungal sp.
97.846	Eukaryota	Opisthokonta	Fungi	environmental samples	uncultured fungus
95.309	Eukaryota	Viridiplantae	Chlorophyta	Chlorophyceae	Chlamydomonadales	Chlorococcaceae	Chlorococcum	unclassified Chlorococcum	Chlorococcum sp. CCAP 11/52
97.853	Eukaryota	Opisthokonta	Fungi	Dikarya	Ascomycota	environmental samples	uncultured Ascomycota
91.824	Eukaryota	Opisthokonta	Fungi	environmental samples	uncultured fungus
99.023	Eukaryota	Alveolata	Ciliophora	Intramacronucleata	Spirotrichea	Stichotrichia	Stichotrichida	environmental samples	uncultured stichotrichid
92.025	Eukaryota	Opisthokonta	Fungi	Dikarya	Ascomycota	saccharomyceta	Pezizomycotina	leotiomyceta	sordariomyceta	Sordariomycetes	Hypocreomycetidae	Microascales	Microascaceae	Lomentospora	Lomentospora prolificans
98.466	Eukaryota	Opisthokonta	Fungi	Dikarya	Ascomycota	saccharomyceta	Pezizomycotina	leotiomyceta	dothideomyceta	Dothideomycetes	Dothideomycetidae	Capnodiales	Mycosphaerellaceae	Xenoramularia	Xenoramularia neerlandica
85.027	Eukaryota	Opisthokonta	Fungi	Dikarya	Ascomycota	saccharomyceta	Pezizomycotina	leotiomyceta	Lecanoromycetes	OSLEUM clade	Umbilicariomycetidae	Umbilicariales	Umbilicariaceae	Umbilicaria	Umbilicaria nylanderiana
99.038	Eukaryota	Rhizaria	Cercozoa	Kraken	Kraken carinae
99.324	Eukaryota	Opisthokonta	Fungi	environmental samples	uncultured fungus
96.032	Eukaryota	Alveolata	Dinophyceae	Syndiniales	environmental samples	uncultured Amoebophrya
96.914	Eukaryota	Opisthokonta	Fungi	Chytridiomycetes	environmental samples	uncultured Chytridiomycetes
92.8	Eukaryota	Opisthokonta	Fungi	Chytridiomycetes	Chytridiomycetes	Rhizophydiales	Alphamycetaceae	Betamyces	Betamyces americaemeridionalis
92.157	Eukaryota	Opisthokonta	Fungi	Dikarya	Ascomycota	saccharomyceta	Pezizomycotina	leotiomyceta	sordariomyceta	Sordariomycetes	Sordariomycetidae	Diaporthales	Gnomoniaceae	Apiognomonia	Apiognomonia cf. errabunda MU-2009
100	Eukaryota	Opisthokonta	Fungi	Dikarya	Ascomycota	saccharomyceta	Pezizomycotina	leotiomyceta	dothideomyceta	Dothideomycetes	Pleosporomycetidae	Pleosporales	Massarineae	Morosphaeriaceae	Rhizopycnis	Rhizopycnis sp. 12227
100	Eukaryota	Opisthokonta	Fungi	Dikarya	Ascomycota	saccharomyceta	Pezizomycotina	leotiomyceta	sordariomyceta	Sordariomycetes	Xylariomycetidae	Xylariales	Hypoxylaceae	Daldinia	Daldinia childiae
92.308	Eukaryota	environmental samples	uncultured eukaryote
92.308	Eukaryota	Opisthokonta	Fungi	environmental samples	uncultured fungus
89.619	Eukaryota	Opisthokonta	Fungi	Dikarya	Basidiomycota	Agaricomycotina	Tremellomycetes	Tremellales	Phaeotremellaceae	Phaeotremella	Phaeotremella neofoliacea
99.655	Eukaryota	Opisthokonta	Fungi	Dikarya	Basidiomycota	environmental samples	uncultured Basidiomycota
99.225	Eukaryota	Alveolata	Ciliophora	Intramacronucleata	Litostomatea	Haptoria	Haptorida	Acropisthiidae	Fuscheria	Fuscheria sp. VBOEF-2011
98.556	Eukaryota	Alveolata	Ciliophora	Intramacronucleata	Oligohymenophorea	Peritrichia	Sessilida	Vorticellidae	Vorticella	Vorticella sp. 4 PS-2013
89.493	Eukaryota	Alveolata	Ciliophora	Intramacronucleata	Litostomatea	Haptoria	Haptorida	Spathidiidae	Epispathidium	Epispathidium amphoriforme
98.905	Eukaryota	Opisthokonta	Fungi	environmental samples	uncultured fungus
93.048	Eukaryota	Stramenopiles	Peronosporomycetes	Myzocytiopsidales	Myzocytiopsidaceae	Myzocytiopsis	Myzocytiopsis humicola
94.643	Eukaryota	Alveolata	Ciliophora	Intramacronucleata	Oligohymenophorea	Peritrichia	Sessilida	Epistylidae	Rhabdostyla	Rhabdostyla sp. 5 PPS-2010
99.262	Eukaryota	Opisthokonta	Fungi	Dikarya	Ascomycota	saccharomyceta	Pezizomycotina	leotiomyceta	sordariomyceta	Leotiomycetes	Leotiomycetes incertae sedis	Pseudeurotiaceae	Geomyces	Geomyces auratus
99.548	Eukaryota	Viridiplantae	Chlorophyta	Trebouxiophyceae	environmental samples	uncultured Apatococcus
97.554	Eukaryota	Opisthokonta	Fungi	Dikarya	Ascomycota	saccharomyceta	Pezizomycotina	leotiomyceta	dothideomyceta	Dothideomycetes	Pleosporomycetidae	Pleosporales	Pleosporineae	Pleosporaceae	unclassified Pleosporaceae	Pleosporaceae sp. LM282
92.647	Eukaryota	Alveolata	Apicomplexa	Conoidasida	Coccidia	Eucoccidiorida	Eimeriorina	Eimeriidae	environmental samples	uncultured Eimeriidae
86.744	Eukaryota	Opisthokonta	Fungi	Dikarya	Ascomycota	unclassified Ascomycota	Ascomycota sp. LM165
95.833	Eukaryota	Alveolata	Apicomplexa	Conoidasida	Coccidia	Eucoccidiorida	Eimeriorina	Eimeriidae	environmental samples	uncultured Eimeriidae
87.662	Eukaryota	Opisthokonta	Fungi	Dikarya	Ascomycota	saccharomyceta	Saccharomycotina	Saccharomycetes	Saccharomycetales	Metschnikowiaceae	Metschnikowia	Metschnikowia caudata
96.286	Eukaryota	Opisthokonta	Fungi	Dikarya	Ascomycota	saccharomyceta	Pezizomycotina	leotiomyceta	dothideomyceta	Dothideomycetes	Pleosporomycetidae	Pleosporales	Pleosporineae	Phaeosphaeriaceae	Sclerostagonospora	Sclerostagonospora sp. CBS 118152
98.093	Eukaryota	Opisthokonta	Fungi	environmental samples	uncultured fungus
99.528	Eukaryota	Viridiplantae	Chlorophyta	Chlorophyceae	Sphaeropleales	Scenedesmaceae	Coelastrum	Coelastrum microporum
93.558	Eukaryota	Opisthokonta	Fungi	Dikarya	Basidiomycota	Agaricomycotina	Tremellomycetes	Filobasidiales	Filobasidiaceae	Filobasidium	Filobasidium magnum
88.398	Eukaryota	Stramenopiles	Peronosporomycetes	Saprolegniales	Saprolegniaceae	Aphanomyces	unclassified Aphanomyces	Aphanomyces sp. APH2
93.418	Eukaryota	Viridiplantae	Chlorophyta	Chlorophyceae	Sphaeropleales	Scenedesmaceae	Coelastrella	Coelastrella rubescens
98.551	Eukaryota	Rhizaria	Cercozoa	Cercomonadida	environmental samples	Cercomonadida environmental sample
100	Eukaryota	Opisthokonta	Fungi	Dikarya	Ascomycota	saccharomyceta	Pezizomycotina	leotiomyceta	sordariomyceta	Sordariomycetes	Hypocreomycetidae	Hypocreales	Cordycipitaceae	Isaria	Isaria farinosa
98.046	Eukaryota	Alveolata	Ciliophora	Intramacronucleata	Spirotrichea	Stichotrichia	Sporadotrichida	Halteriidae	Halteria	Halteria grandinella
99.725	Eukaryota	Opisthokonta	Fungi	Dikarya	Ascomycota	saccharomyceta	Pezizomycotina	leotiomyceta	sordariomyceta	Leotiomycetes	Helotiales	Helotiaceae	Meliniomyces	Meliniomyces variabilis
99.706	Eukaryota	Opisthokonta	Fungi	Dikarya	Basidiomycota	environmental samples	uncultured Basidiomycota
99.048	Eukaryota	Opisthokonta	Fungi	Dikarya	Ascomycota	unclassified Ascomycota	Ascomycota sp. 20302
87.679	Eukaryota	Opisthokonta	Fungi	Chytridiomycetes	Chytridiomycetes	Rhizophydiales	Rhizophydiaceae	Rhizophydium	Rhizophydium patellarium
89.212	Eukaryota	Opisthokonta	Fungi	Chytridiomycetes	environmental samples	uncultured Chytridiomycetes
95.897	Eukaryota	Opisthokonta	Fungi	Dikarya	Basidiomycota	environmental samples	uncultured Basidiomycota
91.319	Eukaryota	Viridiplantae	Chlorophyta	Chlorophyceae	Chlamydomonadales	Chlamydomonadaceae	environmental samples	uncultured Chlamydomonas
95.484	Eukaryota	environmental samples	uncultured eukaryote
90.842	Eukaryota	Alveolata	Ciliophora	Intramacronucleata	Litostomatea	Haptoria	Haptorida	Spathidiidae	Epispathidium	Epispathidium amphoriforme
98.338	Eukaryota	Stramenopiles	Peronosporomycetes	Pythiales	Pythiaceae	Pythium	Pythium pyrilobum
99.707	Eukaryota	Opisthokonta	Fungi	Dikarya	Basidiomycota	environmental samples	uncultured Basidiomycota
95.361	Eukaryota	Opisthokonta	Fungi	Dikarya	Basidiomycota	Agaricomycotina	Agaricomycetes	Agaricomycetes incertae sedis	Thelephorales	Thelephoraceae	environmental samples	uncultured Tomentella
97.122	Eukaryota	Opisthokonta	Fungi	Dikarya	Basidiomycota	Agaricomycotina	Tremellomycetes	Tremellales	Phaeotremellaceae	Phaeotremella	Phaeotremella skinneri
100	Eukaryota	Opisthokonta	Fungi	Dikarya	Ascomycota	saccharomyceta	Pezizomycotina	leotiomyceta	dothideomyceta	Dothideomycetes	Pleosporomycetidae	Pleosporales	Massarineae	Periconiaceae	Periconia	Periconia macrospinosa
98.27	Eukaryota	Opisthokonta	Fungi	Dikarya	Basidiomycota	Agaricomycotina	Agaricomycetes	Agaricomycetes incertae sedis	Cantharellales	Ceratobasidiaceae	environmental samples	uncultured Ceratobasidium
98.339	Eukaryota	Cryptophyceae	environmental samples	uncultured Cryptophyceae
90.123	Eukaryota	Opisthokonta	Fungi	Chytridiomycetes	environmental samples	uncultured Chytridiomycetes
98.429	Eukaryota	Stramenopiles	Diatomeae	Bacillariophyceae	Bacillariophycidae	Mastogloiales	Achnanthaceae	Achnanthes	unclassified Achnanthes	Achnanthes sp. CCAC 2681 B
90.184	Eukaryota	Stramenopiles	Chrysophyceae	Chromulinales	Paraphysomonadaceae	Paraphysomonas	Paraphysomonas sp.
99.731	Eukaryota	Opisthokonta	Fungi	Dikarya	Ascomycota	saccharomyceta	Pezizomycotina	leotiomyceta	dothideomyceta	Dothideomycetes	Pleosporomycetidae	Pleosporales	Pleosporineae	Pleosporineae incertae sedis	Camarosporium	Camarosporium brabeji
100	Eukaryota	Opisthokonta	Fungi	Dikarya	Ascomycota	saccharomyceta	Pezizomycotina	leotiomyceta	sordariomyceta	Sordariomycetes	Hypocreomycetidae	Hypocreales	Nectriaceae	Neonectria	environmental samples	uncultured Neonectria
94.444	Eukaryota	Alveolata	Apicomplexa	Conoidasida	Coccidia	Eucoccidiorida	Eimeriorina	Eimeriidae	environmental samples	uncultured Eimeriidae
96.703	Eukaryota	Stramenopiles	Peronosporomycetes	Pythiales	Pythiaceae	Pythium	Pythium graminicola
94.615	Eukaryota	Opisthokonta	Fungi	Dikarya	Ascomycota	saccharomyceta	Pezizomycotina	leotiomyceta	sordariomyceta	Sordariomycetes	Sordariomycetidae	Diaporthales	Valsaceae	Cytospora	Cytospora pruinosa
100	Eukaryota	Alveolata	Ciliophora	environmental samples	uncultured ciliate
95.954	Eukaryota	Opisthokonta	Fungi	Dikarya	Ascomycota	environmental samples	uncultured Ascomycota
94.104	Eukaryota	Opisthokonta	Fungi	Dikarya	Basidiomycota	environmental samples	uncultured Basidiomycota
94.444	Eukaryota	Alveolata	Apicomplexa	Conoidasida	Coccidia	Eucoccidiorida	Eimeriorina	Eimeriidae	environmental samples	uncultured Eimeriidae
100	Eukaryota	Opisthokonta	Fungi	Dikarya	Ascomycota	saccharomyceta	Pezizomycotina	leotiomyceta	dothideomyceta	Dothideomycetes	Pleosporomycetidae	Pleosporales	unclassified Pleosporales	Pleosporales sp. MU-2009-4
94.752	Eukaryota	Opisthokonta	Fungi	Dikarya	Ascomycota	environmental samples	uncultured Ascomycota
93.939	Eukaryota	Opisthokonta	Fungi	Dikarya	Basidiomycota	Pucciniomycotina	Spiculogloeomycetes	Spiculogloeales	Spiculogloeaceae	Phyllozyma	Phyllozyma linderae
91.195	Eukaryota	Opisthokonta	Fungi	Chytridiomycetes	environmental samples	uncultured Chytridiomycetes
99.405	Eukaryota	Opisthokonta	Fungi	Chytridiomycetes	Chytridiomycetes	Spizellomycetales	Spizellomycetaceae	Spizellomyces	Spizellomyces lactosolyticus
98.394	Eukaryota	Opisthokonta	Fungi	Dikarya	Ascomycota	saccharomyceta	Pezizomycotina	leotiomyceta	dothideomyceta	Dothideomycetes	Pleosporomycetidae	Pleosporales	unclassified Pleosporales	Pleosporales sp.
100	Eukaryota	Stramenopiles	Peronosporomycetes	Pythiales	Pythiaceae	Pythium	Pythium perplexum
99.005	Eukaryota	Opisthokonta	Fungi	Dikarya	Basidiomycota	environmental samples	uncultured Basidiomycota
98.452	Eukaryota	Opisthokonta	Fungi	environmental samples	uncultured fungus
93.611	Eukaryota	Stramenopiles	Peronosporomycetes	Peronosporales	Phytopythium	Phytopythium helicoides
99.355	Eukaryota	Rhizaria	Cercozoa	environmental samples	uncultured Cercozoa
96.914	Eukaryota	Opisthokonta	Fungi	Dikarya	Basidiomycota	Pucciniomycotina	Cystobasidiomycetes	Cystobasidiales	Cystobasidiaceae	Cystobasidium	Cystobasidium minutum
100	Eukaryota	Opisthokonta	Fungi	Dikarya	Ascomycota	saccharomyceta	Pezizomycotina	leotiomyceta	sordariomyceta	Sordariomycetes	Hypocreomycetidae	Hypocreales	Nectriaceae	Volutella	Volutella ciliata
95.562	Eukaryota	Opisthokonta	Fungi	Dikarya	Ascomycota	saccharomyceta	Pezizomycotina	leotiomyceta	sordariomyceta	Sordariomycetes	Hypocreomycetidae	Hypocreales	Nectriaceae	Fusarium	Fusarium lateritium species complex	Fusarium lateritium
87.5	Eukaryota	Opisthokonta	Fungi	Dikarya	Ascomycota	saccharomyceta	Saccharomycotina	Saccharomycetes	Saccharomycetales	Metschnikowiaceae	Metschnikowia	Metschnikowia caudata
97.006	Eukaryota	Opisthokonta	Fungi	Dikarya	Ascomycota	saccharomyceta	Pezizomycotina	leotiomyceta	sordariomyceta	Leotiomycetes	Helotiales	Sclerotiniaceae	Sclerotinia	Sclerotinia sp. BF105
99.583	Eukaryota	Opisthokonta	Fungi	Dikarya	Ascomycota	saccharomyceta	Pezizomycotina	leotiomyceta	dothideomyceta	Dothideomycetes	Pleosporomycetidae	Pleosporales	Pleosporineae	Pleosporaceae	environmental samples	uncultured Dendryphion
100	Eukaryota	Opisthokonta	Fungi	Dikarya	Ascomycota	environmental samples	uncultured Ascomycota
100	Eukaryota	Opisthokonta	Fungi	Dikarya	Ascomycota	saccharomyceta	Pezizomycotina	leotiomyceta	Eurotiomycetes	Eurotiomycetidae	Eurotiales	Aspergillaceae	Aspergillus	Aspergillus amstelodami
97.17	Eukaryota	Viridiplantae	Chlorophyta	Trebouxiophyceae	Chlorellales	Chlorellaceae	Chlorella	Chlorella vulgaris
99.013	Eukaryota	Opisthokonta	Fungi	Dikarya	Basidiomycota	Agaricomycotina	Agaricomycetes	Agaricomycetes incertae sedis	Russulales	Russulaceae	Russula	Russula vesca
99.383	Eukaryota	Opisthokonta	Fungi	Dikarya	Ascomycota	environmental samples	uncultured Ascomycota
99.685	Eukaryota	Opisthokonta	Fungi	Dikarya	Basidiomycota	Ustilaginomycotina	Ustilaginomycetes	Ustilaginales	Ustilaginaceae	Ustilago	Ustilago striiformis
100	Eukaryota	Stramenopiles	Synurophyceae	Synurales	Mallomonadaceae	Synura	Synura glabra
99.468	Eukaryota	Opisthokonta	Fungi	Dikarya	Basidiomycota	Agaricomycotina	Agaricomycetes	Agaricomycetidae	Agaricales	Lycoperdaceae	environmental samples	uncultured Lycoperdon
99.449	Eukaryota	Opisthokonta	Fungi	Dikarya	Ascomycota	environmental samples	uncultured Ascomycota
96.732	Eukaryota	Stramenopiles	Hyphochytriomycetes	Hyphochytriaceae	Hyphochytrium	Hyphochytrium catenoides
90	Eukaryota	Opisthokonta	Fungi	environmental samples	uncultured fungus
92.013	Eukaryota	Opisthokonta	Fungi	Dikarya	Ascomycota	saccharomyceta	Pezizomycotina	leotiomyceta	dothideomyceta	Dothideomycetes	Pleosporomycetidae	Pleosporales	Pleosporineae	Cucurbitariaceae	Pyrenochaeta	Pyrenochaeta sp. 14009
98.272	Eukaryota	Viridiplantae	Chlorophyta	Chlorophyceae	Chlamydomonadales	Chlorococcaceae	Chlorococcum	unclassified Chlorococcum	Chlorococcum sp. CCAP 11/52
96.552	Eukaryota	Opisthokonta	Fungi	environmental samples	uncultured fungus
90.698	Eukaryota	Opisthokonta	Fungi	Chytridiomycetes	environmental samples	uncultured Chytridiomycetes
100	Eukaryota	Opisthokonta	Fungi	Dikarya	Ascomycota	saccharomyceta	Pezizomycotina	leotiomyceta	sordariomyceta	Leotiomycetes	Helotiales	Chaetomellaceae	Pilidium	Pilidium sp. BRO-2013
94.375	Eukaryota	Opisthokonta	Fungi	Fungi incertae sedis	environmental samples	uncultured zygomycete
94.97	Eukaryota	Opisthokonta	Fungi	Dikarya	Basidiomycota	environmental samples	uncultured Basidiomycota
87.599	Eukaryota	Opisthokonta	Fungi	environmental samples	uncultured fungus
98.769	Eukaryota	Opisthokonta	Fungi	Dikarya	Ascomycota	saccharomyceta	Pezizomycotina	leotiomyceta	sordariomyceta	Sordariomycetes	Sordariomycetidae	Diaporthales	Valsaceae	Phomopsis	Phomopsis sp. OOW7
100	Eukaryota	Opisthokonta	Fungi	Dikarya	Basidiomycota	environmental samples	uncultured Basidiomycota
100	Eukaryota	Opisthokonta	Fungi	Dikarya	Basidiomycota	Agaricomycotina	Agaricomycetes	Agaricomycetes incertae sedis	Auriculariales	Auriculariaceae	environmental samples	uncultured Auriculariaceae
99.711	Eukaryota	Opisthokonta	Fungi	Dikarya	Basidiomycota	Agaricomycotina	Tremellomycetes	Filobasidiales	Piskurozymaceae	Solicoccozyma	Solicoccozyma terreus
93.175	Eukaryota	Alveolata	Dinophyceae	Peridiniales	Peridiniaceae	Peridinium	Peridinium inconspicuum
100	Eukaryota	Opisthokonta	Fungi	Dikarya	Ascomycota	environmental samples	uncultured Ascomycota
86.38	Eukaryota	Alveolata	Ciliophora	Intramacronucleata	Litostomatea	Haptoria	Haptorida	Spathidiidae	Epispathidium	Epispathidium amphoriforme
95.918	Eukaryota	Alveolata	Apicomplexa	Conoidasida	Gregarinasina	environmental samples	uncultured gregarine
93.711	Eukaryota	Stramenopiles	Peronosporomycetes	Pythiales	Pythiogetonaceae	Pythiogeton	Pythiogeton zizaniae
87.956	Eukaryota	Alveolata	Ciliophora	Intramacronucleata	Litostomatea	Haptoria	Haptorida	Spathidiidae	Epispathidium	Epispathidium amphoriforme
98.649	Eukaryota	Opisthokonta	Fungi	Dikarya	Basidiomycota	Ustilaginomycotina	Ustilaginomycetes	Urocystidales	Urocystidaceae	Urocystis	Urocystis agropyri
99.632	Eukaryota	Opisthokonta	Fungi	environmental samples	uncultured fungus
Table S4:	Table of the shared OTUs and their and between soil and freshwater. Identity refers to the sequence similarity of the OTUs to certain taxa (NCBI BLASTn).
